# Supplementary material for: (Z)-3-[(4-Eth­oxy­phen­yl)(hy­droxy)methyl­idene]-1-isopropyl­pyrrolidine-2,4-dione
Source: Acta Crystallogr Sect E Struct Rep Online. 2010 Nov 17;66(Pt 12):o3202. doi: 10.1107/S1600536810046465 (PMC3011705; doi:10.1107/S1600536810046465)
Supplement: Supplementary file 1 [file e-66-o3202-sup1.cif]

##############################################################################
###                                                                        ###
###        Electronic paper (Acta Crystallographica Section E)             ###
###                                                                        ###
##############################################################################
#                                                                            #
# This CIF contains the data in a paper accepted for publication in Acta     #
# Crystallographica Section E. It conforms to the requirements of Notes      #
# for Authors for Section E, and has been peer reviewed under the auspices   #
# of the IUCr Commission on Journals.                                        #
#                                                                            #
# Full details of the Crystallographic Information File format               #
# are given in the paper "The Crystallographic Information File (CIF):       #
# a New Standard Archive File for Crystallography" by S. R. Hall, F. H.      #
# Allen and I. D. Brown [Acta Cryst. (1991), A47, 655-685].                  #
#                                                                            #
# The current version of the core CIF dictionary is obtainable from          #
# ftp://ftp.iucr.org/pub/cif_core.dic. The current version number is 2.4.    #
#                                                                            #
# Software is freely available for graphical display of the structure(s) in  #
# this CIF.  For information consult the CIF home page http://www.iucr.org/  #
# cif/home.html                                                              #
#                                                                            #
# This file may be used for bona fide research purposes within the           #
# scientific community so long as proper attribution is given to the journal # 
# article from which it was obtained.                                        #
#                                                                            #
##############################################################################
                                             
data_global
_audit_creation_method     'SHELXL-97'
_journal_date_recd_electronic     2010-11-08
_journal_date_accepted     2010-11-10
_journal_name_full     'Acta Crystallographica, Section E'
_journal_year     2010
_journal_volume     66
_journal_issue     12
_journal_page_first     o3202
_journal_page_last     o3202
_journal_paper_category     QO
_journal_coeditor_code     IS2629
_publ_contact_author_name     'Hai-zhen Xu'
_publ_contact_author_address
;
College of Chemistry, Tianjin Normal University
393 Binshuixi Road, Xiqing District, Tianjin 300387
People's Republic of China
;
_publ_contact_author_email     'hxxyxhz@126.com'
_publ_contact_author_fax     ?
_publ_contact_author_phone     ?
_publ_section_title
;\
(<i>Z</i>)-3-[(4-Ethoxyphenyl)(hydroxy)methylidene]-1-isopropylpyrrolidine-2,4-\
dione
;
loop_
    _publ_author_name
    _publ_author_footnote
    _publ_author_address
    'Shang-Yuan Liu' .
;
College of Chemistry
Tianjin Normal University
393 Binshuixi Road
Xiqing District
Tianjin 300387
People's Republic of China
;
    'Hai-Zhen Xu' .
;
College of Chemistry
Tianjin Normal University
393 Binshuixi Road
Xiqing District
Tianjin 300387
People's Republic of China
;
    'You-Quan Zhu' .
;
State Key Laboratory of Elemento-Organic Chemistry
Nankai University
Tianjin 300071
People's Republic of China
;
data_I
_chemical_name_systematic
;
(<i>Z</i>)-3-[(4-Ethoxyphenyl)(hydroxy)methylidene]-1-isopropylpyrrolidine-2,4-
dione
;
_chemical_name_common     ?
_chemical_formula_moiety     'C16 H19 N O4'
_chemical_formula_sum     'C16 H19 N O4'
_chemical_formula_iupac     'C16 H19 N O4'
_chemical_formula_weight     289.32
_chemical_melting_point     ?
_symmetry_cell_setting     monoclinic
_symmetry_space_group_name_H-M     'P 21'
_symmetry_space_group_name_Hall     'P 2yb'
loop_
    _symmetry_equiv_pos_as_xyz
    'x, y, z'
    '-x, y+1/2, -z'
_cell_length_a     11.3390(15)
_cell_length_b     5.3830(8)
_cell_length_c     12.0490(18)
_cell_angle_alpha     90.00
_cell_angle_beta     91.581(7)
_cell_angle_gamma     90.00
_cell_volume     735.16(18)
_cell_formula_units_Z     2
_cell_measurement_reflns_used     2865
_cell_measurement_theta_min     1.80
_cell_measurement_theta_max     27.90
_cell_measurement_temperature     113(2)
_exptl_crystal_description     prism
_exptl_crystal_colour     colorless
_exptl_crystal_size_max     0.42
_exptl_crystal_size_mid     0.26
_exptl_crystal_size_min     0.10
_exptl_crystal_density_diffrn     1.307
_exptl_crystal_density_meas     ?
_exptl_crystal_density_method     'not measured'
_exptl_crystal_F_000     308
_exptl_absorpt_coefficient_mu     0.094
_exptl_absorpt_correction_type     multi-scan
_exptl_absorpt_process_details     '(CrystalClear; Rigaku, 2009)'
_exptl_absorpt_correction_T_min     0.9616
_exptl_absorpt_correction_T_max     0.9907
_exptl_special_details
;
;
_diffrn_ambient_temperature     113(2)
_diffrn_radiation_type     MoK\a
_diffrn_radiation_wavelength     0.71075
_diffrn_radiation_source     'rotating anode'
_diffrn_radiation_monochromator     multilayer
_diffrn_measurement_device_type     'Rigaku Saturn724 CCD'
_diffrn_measurement_method     \w
_diffrn_detector_area_resol_mean     14.222
_diffrn_reflns_number     9386
_diffrn_reflns_av_R_equivalents     0.0400
_diffrn_reflns_av_sigmaI/netI     0.0370
_diffrn_reflns_theta_min     1.80
_diffrn_reflns_theta_max     27.87
_diffrn_reflns_theta_full     27.87
_diffrn_measured_fraction_theta_max     0.997
_diffrn_measured_fraction_theta_full     0.997
_diffrn_reflns_limit_h_min     -14
_diffrn_reflns_limit_h_max     14
_diffrn_reflns_limit_k_min     -7
_diffrn_reflns_limit_k_max     7
_diffrn_reflns_limit_l_min     -15
_diffrn_reflns_limit_l_max     15
_diffrn_standards_number     0
_diffrn_standards_interval_count     0
_diffrn_standards_interval_time     0
_diffrn_standards_decay_%     0
_refine_special_details
;
Refinement of <i>F</i>^2^ against ALL reflections. The weighted <i>R</i>-factor
<i>wR</i> and goodness of fit <i>S</i> are based on <i>F</i>^2^, conventional
<i>R</i>-factors <i>R</i> are based on <i>F</i>, with <i>F</i> set to zero for
negative <i>F</i>^2^. The threshold expression of <i>F</i>^2^ >
\s(<i>F</i>^2^) is used only for calculating <i>R</i>-factors(gt) <i>etc</i>.
and is not relevant to the choice of reflections for refinement.
<i>R</i>-factors based on <i>F</i>^2^ are statistically about twice as large
as those based on <i>F</i>, and <i>R</i>- factors based on ALL data will be
even larger.
;
_reflns_number_total     1933
_reflns_number_gt     1668
_reflns_threshold_expression     I>2sigma(I)
_refine_ls_structure_factor_coef     Fsqd
_refine_ls_matrix_type     full
_refine_ls_R_factor_all     0.0358
_refine_ls_R_factor_gt     0.0320
_refine_ls_wR_factor_gt     0.0772
_refine_ls_wR_factor_ref     0.0789
_refine_ls_goodness_of_fit_ref     1.028
_refine_ls_restrained_S_all     1.028
_refine_ls_number_reflns     1933
_refine_ls_number_parameters     193
_refine_ls_number_restraints     1
_refine_ls_hydrogen_treatment     constr
_refine_ls_weighting_scheme     calc
_refine_ls_weighting_details
         'calc w=1/[\s^2^(Fo^2^)+(0.0468P)^2^+0.0000P] where P=(Fo^2^+2Fc^2^)/3'
_atom_sites_solution_hydrogens     geom
_atom_sites_solution_primary     direct
_atom_sites_solution_secondary     difmap
_refine_ls_shift/su_max     0.000
_refine_ls_shift/su_mean     0.000
_refine_diff_density_max     0.213
_refine_diff_density_min     -0.141
_refine_ls_extinction_method     none
_refine_ls_extinction_coef     ?
_refine_ls_abs_structure_Flack     ?
loop_
    _atom_type_symbol
    _atom_type_description
    _atom_type_scat_dispersion_real
    _atom_type_scat_dispersion_imag
    _atom_type_scat_source
    'C' 'C' 0.0033 0.0000
                         'International Tables Vol C Tables 4.2.6.8 and 6.1.1.4'
    'H' 'H' 0.0000 0.0000
                         'International Tables Vol C Tables 4.2.6.8 and 6.1.1.4'
    'N' 'N' 0.0061 0.0000
                         'International Tables Vol C Tables 4.2.6.8 and 6.1.1.4'
    'O' 'O' 0.0106 0.0000
                         'International Tables Vol C Tables 4.2.6.8 and 6.1.1.4'
_computing_data_collection     'CrystalClear (Rigaku, 2009)'
_computing_cell_refinement     'CrystalClear (Rigaku, 2009)'
_computing_data_reduction     'CrystalClear (Rigaku, 2009)'
_computing_structure_solution     'SHELXS97 (Sheldrick, 2008)'
_computing_structure_refinement     'SHELXL97 (Sheldrick, 2008)'
_computing_molecular_graphics     'CrystalStructure (Rigaku, 2009)'
_computing_publication_material     'CrystalStructure (Rigaku, 2009)'
loop_
    _atom_site_type_symbol
    _atom_site_label
    _atom_site_fract_x
    _atom_site_fract_y
    _atom_site_fract_z
    _atom_site_U_iso_or_equiv
    _atom_site_adp_type
    _atom_site_calc_flag
    _atom_site_refinement_flags
    _atom_site_occupancy
    _atom_site_disorder_assembly
    _atom_site_disorder_group
    O O1 0.70417(9) 0.6075(2) 0.35972(9) 0.0257(3) Uani d . 1 . .
    H H1A 0.7435 0.6020 0.3017 0.039 Uiso calc R 1 . .
    O O2 0.84775(9) 0.4899(2) 0.21845(9) 0.0251(3) Uani d . 1 . .
    O O3 0.89526(9) -0.0316(2) 0.53336(9) 0.0251(3) Uani d . 1 . .
    O O4 0.48151(10) 0.4135(3) 0.82015(9) 0.0299(3) Uani d . 1 . .
    N N1 0.96813(11) 0.1603(3) 0.26539(10) 0.0203(3) Uani d . 1 . .
    C C1 0.74116(13) 0.4313(3) 0.42897(13) 0.0193(3) Uani d . 1 . .
    C C2 0.83157(13) 0.2766(3) 0.39424(13) 0.0186(3) Uani d . 1 . .
    C C3 0.88176(13) 0.3211(3) 0.28521(13) 0.0192(3) Uani d . 1 . .
    C C4 0.99039(13) -0.0049(3) 0.35867(12) 0.0204(3) Uani d . 1 . .
    H H4A 1.0717 0.0165 0.3892 0.024 Uiso calc R 1 . .
    H H4B 0.9791 -0.1805 0.3364 0.024 Uiso calc R 1 . .
    C C5 0.89965(13) 0.0726(3) 0.44344(13) 0.0192(4) Uani d . 1 . .
    C C6 0.67596(12) 0.4261(3) 0.53246(13) 0.0188(3) Uani d . 1 . .
    C C7 0.59784(13) 0.6206(3) 0.55394(13) 0.0220(4) Uani d . 1 . .
    H H7 0.5904 0.7537 0.5024 0.026 Uiso calc R 1 . .
    C C8 0.53130(13) 0.6236(3) 0.64833(13) 0.0233(4) Uani d . 1 . .
    H H8 0.4786 0.7570 0.6612 0.028 Uiso calc R 1 . .
    C C9 0.54203(13) 0.4304(4) 0.72421(13) 0.0227(4) Uani d . 1 . .
    C C10 0.61937(14) 0.2358(3) 0.70400(14) 0.0248(4) Uani d . 1 . .
    H H10 0.6266 0.1029 0.7556 0.030 Uiso calc R 1 . .
    C C11 0.68552(14) 0.2340(3) 0.60987(14) 0.0236(4) Uani d . 1 . .
    H H11 0.7383 0.1004 0.5975 0.028 Uiso calc R 1 . .
    C C12 0.39293(16) 0.5968(4) 0.83947(16) 0.0361(5) Uani d . 1 . .
    H H12A 0.3344 0.6001 0.7769 0.043 Uiso calc R 1 . .
    H H12B 0.4292 0.7635 0.8466 0.043 Uiso calc R 1 . .
    C C13 0.3340(2) 0.5264(5) 0.94565(16) 0.0554(7) Uani d . 1 . .
    H H13A 0.2992 0.3605 0.9377 0.067 Uiso calc R 1 . .
    H H13B 0.2719 0.6472 0.9612 0.067 Uiso calc R 1 . .
    H H13C 0.3926 0.5258 1.0070 0.067 Uiso calc R 1 . .
    C C14 1.04354(13) 0.1741(3) 0.16876(13) 0.0222(4) Uani d . 1 . .
    H H14 1.0084 0.2990 0.1160 0.027 Uiso calc R 1 . .
    C C15 1.16687(15) 0.2627(5) 0.20292(15) 0.0356(5) Uani d . 1 . .
    H H15A 1.1614 0.4220 0.2418 0.043 Uiso calc R 1 . .
    H H15B 1.2141 0.2834 0.1366 0.043 Uiso calc R 1 . .
    H H15C 1.2045 0.1397 0.2523 0.043 Uiso calc R 1 . .
    C C16 1.0475(2) -0.0729(5) 0.10959(16) 0.0481(6) Uani d . 1 . .
    H H16A 1.0895 -0.1942 0.1567 0.058 Uiso calc R 1 . .
    H H16B 1.0888 -0.0536 0.0397 0.058 Uiso calc R 1 . .
    H H16C 0.9669 -0.1313 0.0939 0.058 Uiso calc R 1 . .
loop_
    _atom_site_aniso_label
    _atom_site_aniso_U_11
    _atom_site_aniso_U_22
    _atom_site_aniso_U_33
    _atom_site_aniso_U_12
    _atom_site_aniso_U_13
    _atom_site_aniso_U_23
    O1 0.0261(6) 0.0265(7) 0.0247(6) 0.0059(5) 0.0053(5) 0.0076(6)
    O2 0.0245(6) 0.0277(7) 0.0231(6) 0.0011(5) 0.0015(4) 0.0074(6)
    O3 0.0269(6) 0.0281(7) 0.0206(6) 0.0076(5) 0.0045(4) 0.0060(6)
    O4 0.0266(6) 0.0393(8) 0.0242(6) 0.0102(6) 0.0078(5) 0.0036(6)
    N1 0.0208(6) 0.0248(8) 0.0155(6) 0.0013(6) 0.0028(5) 0.0015(6)
    C1 0.0176(7) 0.0179(9) 0.0223(8) -0.0034(6) -0.0023(6) 0.0004(7)
    C2 0.0179(7) 0.0206(9) 0.0174(8) -0.0034(6) 0.0008(6) 0.0015(7)
    C3 0.0180(7) 0.0205(9) 0.0191(8) -0.0042(7) -0.0010(6) 0.0007(7)
    C4 0.0228(7) 0.0208(9) 0.0176(7) 0.0019(7) 0.0028(6) 0.0019(7)
    C5 0.0194(7) 0.0186(9) 0.0196(8) -0.0019(6) 0.0002(6) -0.0022(6)
    C6 0.0154(7) 0.0198(8) 0.0213(7) -0.0010(7) 0.0008(6) -0.0005(7)
    C7 0.0218(7) 0.0205(9) 0.0235(8) 0.0005(7) -0.0006(6) 0.0019(8)
    C8 0.0209(8) 0.0234(9) 0.0256(9) 0.0047(7) 0.0008(6) -0.0038(8)
    C9 0.0170(7) 0.0294(9) 0.0219(8) -0.0005(7) 0.0028(6) -0.0007(8)
    C10 0.0247(8) 0.0241(10) 0.0258(9) 0.0038(7) 0.0043(7) 0.0048(8)
    C11 0.0200(8) 0.0233(9) 0.0277(9) 0.0032(7) 0.0044(7) 0.0018(8)
    C12 0.0312(9) 0.0451(12) 0.0326(10) 0.0143(9) 0.0100(8) -0.0009(10)
    C13 0.0514(13) 0.0781(19) 0.0381(12) 0.0272(13) 0.0241(10) 0.0097(13)
    C14 0.0225(8) 0.0282(10) 0.0162(8) -0.0014(7) 0.0039(6) 0.0007(7)
    C15 0.0266(9) 0.0562(14) 0.0244(9) -0.0101(9) 0.0047(7) -0.0001(10)
    C16 0.0606(14) 0.0485(14) 0.0366(11) -0.0181(12) 0.0245(10) -0.0199(11)
_geom_special_details
;
All e.s.d.'s (except the e.s.d. in the dihedral angle between two l.s. planes)
are estimated using the full covariance matrix. The cell e.s.d.'s are taken
into account individually in the estimation of e.s.d.'s in distances, angles
and torsion angles; correlations between e.s.d.'s in cell parameters are only
used when they are defined by crystal symmetry. An approximate (isotropic)
treatment of cell e.s.d.'s is used for estimating e.s.d.'s involving l.s.
planes.
;
loop_
    _geom_bond_atom_site_label_1
    _geom_bond_atom_site_label_2
    _geom_bond_site_symmetry_2
    _geom_bond_distance
    _geom_bond_publ_flag
    O1 C1 . 1.324(2) n
    O1 H1A . 0.8400 no
    O2 C3 . 1.2665(19) n
    O3 C5 . 1.2222(19) n
    O4 C9 . 1.3635(18) no
    O4 C12 . 1.432(2) no
    N1 C3 . 1.334(2) no
    N1 C4 . 1.450(2) no
    N1 C14 . 1.4654(18) no
    C1 C2 . 1.394(2) n
    C1 C6 . 1.467(2) no
    C2 C5 . 1.459(2) no
    C2 C3 . 1.466(2) n
    C4 C5 . 1.528(2) no
    C4 H4A . 0.9900 no
    C4 H4B . 0.9900 no
    C6 C11 . 1.395(2) no
    C6 C7 . 1.400(2) no
    C7 C8 . 1.382(2) no
    C7 H7 . 0.9500 no
    C8 C9 . 1.388(2) no
    C8 H8 . 0.9500 no
    C9 C10 . 1.392(2) no
    C10 C11 . 1.377(2) no
    C10 H10 . 0.9500 no
    C11 H11 . 0.9500 no
    C12 C13 . 1.508(3) no
    C12 H12A . 0.9900 no
    C12 H12B . 0.9900 no
    C13 H13A . 0.9800 no
    C13 H13B . 0.9800 no
    C13 H13C . 0.9800 no
    C14 C16 . 1.510(3) no
    C14 C15 . 1.523(2) no
    C14 H14 . 1.0000 no
    C15 H15A . 0.9800 no
    C15 H15B . 0.9800 no
    C15 H15C . 0.9800 no
    C16 H16A . 0.9800 no
    C16 H16B . 0.9800 no
    C16 H16C . 0.9800 no
loop_
    _geom_angle_atom_site_label_1
    _geom_angle_atom_site_label_2
    _geom_angle_atom_site_label_3
    _geom_angle_site_symmetry_1
    _geom_angle_site_symmetry_3
    _geom_angle
    _geom_angle_publ_flag
    C1 O1 H1A . . 109.5 no
    C9 O4 C12 . . 117.63(14) no
    C3 N1 C4 . . 111.86(12) no
    C3 N1 C14 . . 123.82(14) no
    C4 N1 C14 . . 123.67(12) no
    O1 C1 C2 . . 117.49(14) no
    O1 C1 C6 . . 113.02(13) no
    C2 C1 C6 . . 129.47(14) no
    C1 C2 C5 . . 135.48(14) no
    C1 C2 C3 . . 118.59(14) no
    C5 C2 C3 . . 105.84(13) no
    O2 C3 N1 . . 124.35(14) no
    O2 C3 C2 . . 124.57(14) no
    N1 C3 C2 . . 111.08(13) no
    N1 C4 C5 . . 104.16(13) no
    N1 C4 H4A . . 110.9 no
    C5 C4 H4A . . 110.9 no
    N1 C4 H4B . . 110.9 no
    C5 C4 H4B . . 110.9 no
    H4A C4 H4B . . 108.9 no
    O3 C5 C2 . . 132.20(15) no
    O3 C5 C4 . . 120.79(15) no
    C2 C5 C4 . . 107.01(13) no
    C11 C6 C7 . . 117.94(15) no
    C11 C6 C1 . . 123.43(14) no
    C7 C6 C1 . . 118.61(14) no
    C8 C7 C6 . . 121.55(16) no
    C8 C7 H7 . . 119.2 no
    C6 C7 H7 . . 119.2 no
    C7 C8 C9 . . 119.57(16) no
    C7 C8 H8 . . 120.2 no
    C9 C8 H8 . . 120.2 no
    O4 C9 C8 . . 124.84(15) no
    O4 C9 C10 . . 115.63(15) no
    C8 C9 C10 . . 119.53(15) no
    C11 C10 C9 . . 120.63(16) no
    C11 C10 H10 . . 119.7 no
    C9 C10 H10 . . 119.7 no
    C10 C11 C6 . . 120.77(16) no
    C10 C11 H11 . . 119.6 no
    C6 C11 H11 . . 119.6 no
    O4 C12 C13 . . 107.10(18) no
    O4 C12 H12A . . 110.3 no
    C13 C12 H12A . . 110.3 no
    O4 C12 H12B . . 110.3 no
    C13 C12 H12B . . 110.3 no
    H12A C12 H12B . . 108.5 no
    C12 C13 H13A . . 109.5 no
    C12 C13 H13B . . 109.5 no
    H13A C13 H13B . . 109.5 no
    C12 C13 H13C . . 109.5 no
    H13A C13 H13C . . 109.5 no
    H13B C13 H13C . . 109.5 no
    N1 C14 C16 . . 110.85(14) no
    N1 C14 C15 . . 110.65(12) no
    C16 C14 C15 . . 111.34(16) no
    N1 C14 H14 . . 108.0 no
    C16 C14 H14 . . 108.0 no
    C15 C14 H14 . . 108.0 no
    C14 C15 H15A . . 109.5 no
    C14 C15 H15B . . 109.5 no
    H15A C15 H15B . . 109.5 no
    C14 C15 H15C . . 109.5 no
    H15A C15 H15C . . 109.5 no
    H15B C15 H15C . . 109.5 no
    C14 C16 H16A . . 109.5 no
    C14 C16 H16B . . 109.5 no
    H16A C16 H16B . . 109.5 no
    C14 C16 H16C . . 109.5 no
    H16A C16 H16C . . 109.5 no
    H16B C16 H16C . . 109.5 no
loop_
    _geom_torsion_atom_site_label_1
    _geom_torsion_atom_site_label_2
    _geom_torsion_atom_site_label_3
    _geom_torsion_atom_site_label_4
    _geom_torsion_site_symmetry_1
    _geom_torsion_site_symmetry_2
    _geom_torsion_site_symmetry_3
    _geom_torsion_site_symmetry_4
    _geom_torsion
    _geom_torsion_publ_flag
    O1 C1 C2 C5 . . . . 177.26(17) no
    C6 C1 C2 C5 . . . . -4.6(3) no
    O1 C1 C2 C3 . . . . 1.3(2) no
    C6 C1 C2 C3 . . . . 179.52(15) no
    C4 N1 C3 O2 . . . . 177.77(14) no
    C14 N1 C3 O2 . . . . 6.7(2) no
    C4 N1 C3 C2 . . . . -2.23(18) no
    C14 N1 C3 C2 . . . . -173.26(13) no
    C1 C2 C3 O2 . . . . -1.0(2) no
    C5 C2 C3 O2 . . . . -178.00(14) no
    C1 C2 C3 N1 . . . . 179.02(14) no
    C5 C2 C3 N1 . . . . 2.00(17) no
    C3 N1 C4 C5 . . . . 1.48(17) no
    C14 N1 C4 C5 . . . . 172.53(14) no
    C1 C2 C5 O3 . . . . 2.1(3) no
    C3 C2 C5 O3 . . . . 178.34(17) no
    C1 C2 C5 C4 . . . . -177.28(17) no
    C3 C2 C5 C4 . . . . -1.00(16) no
    N1 C4 C5 O3 . . . . -179.62(14) no
    N1 C4 C5 C2 . . . . -0.19(16) no
    O1 C1 C6 C11 . . . . 169.26(14) no
    C2 C1 C6 C11 . . . . -9.0(2) no
    O1 C1 C6 C7 . . . . -9.19(19) no
    C2 C1 C6 C7 . . . . 172.57(16) no
    C11 C6 C7 C8 . . . . -0.3(2) no
    C1 C6 C7 C8 . . . . 178.19(14) no
    C6 C7 C8 C9 . . . . 0.3(2) no
    C12 O4 C9 C8 . . . . 5.8(2) no
    C12 O4 C9 C10 . . . . -174.26(16) no
    C7 C8 C9 O4 . . . . 179.75(15) no
    C7 C8 C9 C10 . . . . -0.2(2) no
    O4 C9 C10 C11 . . . . -179.68(14) no
    C8 C9 C10 C11 . . . . 0.3(2) no
    C9 C10 C11 C6 . . . . -0.4(2) no
    C7 C6 C11 C10 . . . . 0.4(2) no
    C1 C6 C11 C10 . . . . -178.04(14) no
    C9 O4 C12 C13 . . . . 176.02(16) no
    C3 N1 C14 C16 . . . . -129.11(18) no
    C4 N1 C14 C16 . . . . 60.9(2) no
    C3 N1 C14 C15 . . . . 106.86(18) no
    C4 N1 C14 C15 . . . . -63.1(2) no
loop_
    _geom_hbond_atom_site_label_D
    _geom_hbond_atom_site_label_H
    _geom_hbond_atom_site_label_A
    _geom_hbond_site_symmetry_A
    _geom_hbond_distance_DH
    _geom_hbond_distance_HA
    _geom_hbond_distance_DA
    _geom_hbond_angle_DHA
    O1 H1A O2 . 0.84 1.68 2.4701(16) 155
    C11 H11 O3 . 0.95 2.08 2.945(2) 150
