# Supplementary material for: (Z)-3-[(4-Eth­oxy­phen­yl)(hy­droxy)methyl­idene]-1-isopropyl­pyrrolidine-2,4-dione
Source: Acta Crystallogr Sect E Struct Rep Online. 2010 Nov 17;66(Pt 12):o3202. doi: 10.1107/S1600536810046465 (PMC3011705; doi:10.1107/S1600536810046465)
Supplement: Supplementary file 2 [file e-66-o3202-Isup2.hkl]

# 
# h,k,l, Fc-squared, Fo-squared, sigma(Fo-squared) and status flag 
# 
data_I
_shelx_title '  _m100927c' 
_shelx_refln_list_code          4 
_shelx_F_calc_maximum       65.07 
_exptl_crystal_F_000       308.00 
_reflns_d_resolution_high  0.7602 
 
loop_ 
 _symmetry_equiv_pos_as_xyz 
 'x, y, z' 
 '-x, y+1/2, -z' 
 
_cell_length_a    11.3390 
_cell_length_b     5.3830 
_cell_length_c    12.0490 
_cell_angle_alpha  90.000 
_cell_angle_beta   91.581 
_cell_angle_gamma  90.000 
 
_shelx_F_squared_multiplier     1.000 
 
loop_ 
 _refln_index_h 
 _refln_index_k 
 _refln_index_l 
 _refln_F_squared_calc 
 _refln_F_squared_meas 
 _refln_F_squared_sigma 
 _refln_observed_status 
   1   0   0      213.59      208.68      3.52 o 
   2   0   0      901.17      925.86     21.89 o 
   3   0   0      162.95      135.11      3.38 o 
   4   0   0      135.31      143.30      1.93 o 
   5   0   0      413.10      392.15      4.91 o 
   6   0   0      358.66      382.88      6.43 o 
   7   0   0      189.09      188.82     13.82 o 
   8   0   0       11.06       12.96      1.99 o 
   9   0   0       38.73       36.81      2.06 o 
  10   0   0       17.32       19.18      3.47 o 
  11   0   0        4.02        4.87      2.87 o 
  12   0   0        0.68        0.71      0.94 o 
  13   0   0       24.21       22.54      3.22 o 
  14   0   0      271.43      265.86     20.59 o 
   1   1   0      871.63      917.73      4.86 o 
   2   1   0       19.20       18.93      0.39 o 
   3   1   0      454.67      437.65      4.23 o 
   4   1   0      256.13      258.81      2.70 o 
   5   1   0      196.68      203.56      2.64 o 
   6   1   0      137.65      149.86      1.76 o 
   7   1   0      193.08      182.38      6.01 o 
   8   1   0      162.64      163.02      4.70 o 
   9   1   0        6.04        7.98      1.07 o 
  10   1   0       38.49       40.06      2.00 o 
  11   1   0       72.87       71.39      3.15 o 
  12   1   0       68.06       69.56      2.37 o 
  13   1   0       36.50       40.10      3.27 o 
  14   1   0       14.92       15.16      2.25 o 
   0   2   0      645.31      653.03      6.73 o 
   1   2   0       72.78       66.34      0.78 o 
   2   2   0       68.10       68.70      0.96 o 
   3   2   0      744.78      775.20      8.76 o 
   4   2   0       19.83       22.74      0.74 o 
   5   2   0      453.51      474.20      4.81 o 
   6   2   0       68.03       76.17      1.73 o 
   7   2   0        6.22        5.34      0.65 o 
   8   2   0       68.85       62.72      2.19 o 
   9   2   0      143.31      138.88      3.93 o 
  10   2   0       52.81       51.08      2.32 o 
  11   2   0       17.61       14.61      2.07 o 
  12   2   0       44.68       45.16      3.09 o 
  13   2   0        1.53        1.45      0.95 o 
  14   2   0        4.48        3.43      1.39 o 
   1   3   0       23.93       24.39      0.61 o 
   2   3   0       50.33       55.25      0.86 o 
   3   3   0       63.22       61.09      2.12 o 
   4   3   0       44.44       46.85      1.24 o 
   5   3   0       13.24       12.53      0.96 o 
   6   3   0       95.52       83.61      6.22 o 
   7   3   0       39.12       38.98      1.81 o 
   8   3   0       52.91       51.87      2.41 o 
   9   3   0       33.02       35.02      2.08 o 
  10   3   0       11.65        9.35      1.36 o 
  11   3   0      128.91      129.83      4.60 o 
  12   3   0       41.84       40.42      2.69 o 
  13   3   0        2.18        1.99      1.01 o 
   0   4   0      159.11      154.38      5.47 o 
   1   4   0      176.96      180.13      4.47 o 
   2   4   0      121.73      118.08      2.80 o 
   3   4   0       37.13       35.58      1.26 o 
   4   4   0      290.37      296.72      7.89 o 
   5   4   0       22.84       21.26      1.30 o 
   6   4   0      105.62      113.84      3.31 o 
   7   4   0       10.61       11.00      1.12 o 
   8   4   0        6.48        6.25      1.11 o 
   9   4   0        5.00        5.95      0.90 o 
  10   4   0       45.45       40.74      4.06 o 
  11   4   0       27.73       25.53      3.16 o 
  12   4   0       46.42       46.21      5.18 o 
   1   5   0      113.80      118.24      3.82 o 
   2   5   0      226.39      242.01      6.28 o 
   3   5   0       13.33       11.87      1.59 o 
   4   5   0       53.73       54.01      2.49 o 
   5   5   0       36.13       34.38      2.16 o 
   6   5   0        2.12        2.88      1.34 o 
   7   5   0       21.33       22.71      1.57 o 
   8   5   0        0.21        0.27      1.32 o 
   9   5   0        6.62        8.76      2.98 o 
  10   5   0       22.20       24.78      2.65 o 
   0   6   0      189.55      190.01     12.24 o 
   1   6   0      149.00      127.58     22.14 o 
   2   6   0       35.30       34.44      2.73 o 
   3   6   0       15.48       16.57      3.72 o 
   4   6   0        1.07        0.82      1.68 o 
   5   6   0       26.01       31.18      3.03 o 
   6   6   0        0.95        1.11      1.41 o 
   7   6   0       31.39       39.74      3.96 o 
   1   7   0        0.92        0.75      2.27 o 
   2   7   0        0.08        0.31      1.34 o 
 -14   0   1       67.74       61.31      3.94 o 
 -13   0   1       34.58       31.47      3.73 o 
 -12   0   1       41.68       39.73      2.90 o 
 -11   0   1       82.77       82.63      4.14 o 
 -10   0   1      269.42      273.60      9.67 o 
  -9   0   1      202.50      202.74      7.88 o 
  -8   0   1      193.81      189.28      8.00 o 
  -7   0   1       85.34       85.34      2.93 o 
  -6   0   1      446.07      444.61     11.77 o 
  -5   0   1      768.28      815.37     18.29 o 
  -4   0   1        3.49        4.89      0.46 o 
  -3   0   1       51.74       44.32      0.97 o 
  -2   0   1        0.30        1.88      0.28 o 
  -1   0   1      292.74      287.71     11.82 o 
   1   0   1      239.75      237.95      1.59 o 
   2   0   1     1313.37     1440.59     35.12 o 
   3   0   1      130.75      120.59      1.91 o 
   4   0   1      246.59      240.59      3.32 o 
   5   0   1      137.72      122.93      2.16 o 
   6   0   1       14.92       11.60      0.85 o 
   7   0   1      221.87      230.54      4.61 o 
   8   0   1       76.86       86.62      3.91 o 
   9   0   1       10.19        7.47      1.47 o 
  10   0   1       47.38       46.73      2.70 o 
  11   0   1        2.18        2.12      1.43 o 
  12   0   1        0.67        0.53      0.61 o 
  13   0   1        0.78        0.92      0.92 o 
  14   0   1       48.42       49.99      4.24 o 
 -14   1   1      136.92      145.40      5.96 o 
 -13   1   1       94.81       89.27      5.72 o 
 -12   1   1      108.58      109.15      3.57 o 
 -11   1   1        7.02        7.30      1.54 o 
 -10   1   1       33.39       33.32      1.81 o 
  -9   1   1       35.24       35.19      1.75 o 
  -8   1   1        9.96        9.75      0.89 o 
  -7   1   1       36.44       36.02      1.39 o 
  -6   1   1       11.33       11.53      0.63 o 
  -5   1   1      435.20      445.44      6.28 o 
  -4   1   1      426.86      429.87      5.97 o 
  -3   1   1      171.86      149.98      1.87 o 
  -2   1   1       16.99       15.19      0.35 o 
  -1   1   1      572.94      572.36      4.49 o 
   0   1   1     1530.04     1572.26      6.85 o 
   1   1   1     4234.10     4599.61    119.74 o 
   3   1   1     2030.78     2210.00     24.89 o 
   4   1   1      868.02      958.31     11.04 o 
   5   1   1      114.95      112.47      2.16 o 
   6   1   1       41.85       41.37      0.97 o 
   7   1   1      644.08      656.08      7.98 o 
   8   1   1       14.46       14.27      0.83 o 
   9   1   1        9.43        8.82      1.15 o 
  10   1   1       45.00       43.62      1.78 o 
  11   1   1       31.83       30.08      1.88 o 
  12   1   1       33.20       35.62      1.76 o 
  13   1   1        9.07        7.16      2.52 o 
  14   1   1        6.29        5.52      1.43 o 
 -14   2   1       54.50       56.22      4.58 o 
 -13   2   1        1.26        1.22      0.83 o 
 -12   2   1       16.63       14.97      1.70 o 
 -11   2   1       16.01       17.22      1.70 o 
 -10   2   1       80.69       80.83      3.02 o 
  -9   2   1      172.69      172.27      4.52 o 
  -8   2   1      176.82      177.01      4.42 o 
  -7   2   1       21.94       23.02      1.28 o 
  -6   2   1       83.30       82.00      2.64 o 
  -5   2   1      381.36      400.18      3.27 o 
  -4   2   1      327.21      331.63      6.71 o 
  -3   2   1       40.39       38.73      0.79 o 
  -2   2   1       46.10       49.43      0.85 o 
  -1   2   1     1421.06     1475.12     11.75 o 
   0   2   1      126.95      110.61      1.13 o 
   1   2   1      103.16      103.29      1.25 o 
   2   2   1      388.60      378.11      5.63 o 
   3   2   1       12.38       13.66      0.46 o 
   4   2   1       79.43       75.53      1.22 o 
   5   2   1       42.10       41.18      0.95 o 
   6   2   1      224.16      229.91      5.06 o 
   7   2   1        0.62        1.32      0.48 o 
   8   2   1       68.35       67.26      2.01 o 
   9   2   1       32.16       29.36      1.38 o 
  10   2   1       61.53       62.66      2.59 o 
  11   2   1       32.39       32.14      2.07 o 
  12   2   1       65.69       60.07      3.07 o 
  13   2   1       40.66       43.70      3.81 o 
  14   2   1       32.59       34.82      3.17 o 
 -13   3   1        3.72        2.68      1.97 o 
 -12   3   1       11.93       13.09      1.52 o 
 -11   3   1        4.27        3.89      1.22 o 
 -10   3   1       77.10       68.15      2.94 o 
  -9   3   1       57.86       54.86      2.31 o 
  -8   3   1      207.05      208.95      5.46 o 
  -7   3   1       38.50       33.06      2.03 o 
  -6   3   1       59.92       62.72      2.40 o 
  -5   3   1       20.46       21.21      0.97 o 
  -4   3   1      195.90      207.82      2.99 o 
  -3   3   1      370.34      402.93      7.58 o 
  -2   3   1      294.63      298.83      2.09 o 
  -1   3   1      210.43      204.76      1.98 o 
   0   3   1       90.23       81.03      1.00 o 
   1   3   1       97.05       96.54      1.01 o 
   2   3   1        8.75        7.80      0.62 o 
   3   3   1      143.67      142.20      2.33 o 
   4   3   1      167.10      153.74      2.77 o 
   5   3   1      177.33      183.53      4.46 o 
   6   3   1      168.27      161.59      3.31 o 
   7   3   1       44.97       45.21      1.77 o 
   8   3   1       15.09       13.72      1.37 o 
   9   3   1       37.81       38.26      1.83 o 
  10   3   1       44.77       44.37      2.58 o 
  11   3   1       93.64       96.32      4.41 o 
  12   3   1       18.88       18.05      2.22 o 
  13   3   1       14.76       14.45      2.11 o 
 -12   4   1        3.99        3.45      2.14 o 
 -11   4   1       17.31       18.49      2.80 o 
 -10   4   1       10.24        6.34      1.51 o 
  -9   4   1       65.52       60.82      2.39 o 
  -8   4   1       17.81       20.98      1.32 o 
  -7   4   1        4.31        4.19      1.03 o 
  -6   4   1        5.92        5.18      1.43 o 
  -5   4   1        1.26        0.89      0.45 o 
  -4   4   1       85.75       82.58      5.38 o 
  -3   4   1        3.66        3.01      0.69 o 
  -2   4   1      172.40      154.52      7.28 o 
  -1   4   1      169.76      168.61      5.44 o 
   0   4   1        3.47        2.06      0.67 o 
   1   4   1      139.53      127.70      2.70 o 
   2   4   1       64.26       64.93      2.84 o 
   3   4   1      178.50      163.36      6.27 o 
   4   4   1       46.39       45.32      2.13 o 
   5   4   1        9.79        8.27      0.60 o 
   6   4   1       12.49       11.24      0.93 o 
   7   4   1       24.14       27.55      1.99 o 
   8   4   1        2.95        3.32      1.22 o 
   9   4   1        6.49        5.17      1.48 o 
  10   4   1        0.90        0.42      1.42 o 
  11   4   1       56.36       60.02      4.96 o 
  12   4   1        6.88        3.84      2.93 o 
 -10   5   1        5.97        6.31      3.13 o 
  -9   5   1        1.03        2.31      1.39 o 
  -8   5   1       11.04       12.68      2.01 o 
  -7   5   1        0.45        0.46      0.55 o 
  -6   5   1        7.02        5.94      1.22 o 
  -5   5   1        0.37        0.58      1.04 o 
  -4   5   1       46.08       47.35      2.64 o 
  -3   5   1      125.60      131.79      4.88 o 
  -2   5   1       37.73       36.00      1.58 o 
  -1   5   1       12.19       11.42      1.64 o 
   0   5   1      150.79      146.61      4.43 o 
   1   5   1      202.97      209.75      5.51 o 
   2   5   1      318.53      321.36     11.24 o 
   3   5   1      242.24      254.03      5.10 o 
   4   5   1      134.55      149.79      5.79 o 
   5   5   1       26.14       25.57      1.62 o 
   6   5   1       26.99       29.90      1.94 o 
   7   5   1       10.08       11.29      2.41 o 
   8   5   1        0.19        0.60      0.85 o 
   9   5   1       15.75       16.79      3.80 o 
  10   5   1        8.14        8.62      4.55 o 
  -7   6   1        2.45        3.07      1.94 o 
  -6   6   1        0.57        0.59      0.83 o 
  -5   6   1       13.51       14.27      1.99 o 
  -4   6   1        5.77        4.73      4.41 o 
  -3   6   1        9.13       11.66      2.68 o 
  -2   6   1       61.43       64.33      4.33 o 
  -1   6   1       25.84       23.64      7.12 o 
   0   6   1       85.17       83.20      3.90 o 
   1   6   1       23.66       24.28      2.25 o 
   2   6   1       21.58       20.11      2.38 o 
   3   6   1       31.04       31.17      3.41 o 
   4   6   1       15.03       12.71      2.30 o 
   5   6   1       50.05       50.07      4.79 o 
   6   6   1        3.95        4.60      2.16 o 
   7   6   1       19.11       19.47      2.96 o 
  -2   7   1        4.09        4.99      2.65 o 
  -1   7   1        9.03        8.15      3.82 o 
   0   7   1       29.84       35.97      5.43 o 
   1   7   1       16.54       17.46      4.20 o 
 -14   0   2        2.70        2.29      1.33 o 
 -13   0   2       67.44       70.41      6.90 o 
 -12   0   2      535.49      562.75     26.44 o 
 -11   0   2       15.42       14.68      2.95 o 
 -10   0   2      133.03      136.19      5.45 o 
  -9   0   2      164.23      155.99      6.27 o 
  -8   0   2      166.22      169.11     10.13 o 
  -7   0   2       13.34       11.47      1.21 o 
  -6   0   2      145.51      140.27      7.50 o 
  -5   0   2       30.24       34.08      1.21 o 
  -4   0   2       51.08       44.73      1.09 o 
  -3   0   2      101.69      104.18      1.50 o 
  -2   0   2      707.87      677.76     23.11 o 
  -1   0   2        1.12        1.10      0.31 o 
   0   0   2     1020.25     1005.52      8.15 o 
   1   0   2       38.48       32.74      0.84 o 
   3   0   2     2270.97     2418.71     49.24 o 
   4   0   2     1062.55     1070.87     26.09 o 
   5   0   2      808.33      849.17     18.70 o 
   6   0   2      863.84      898.30     17.70 o 
   7   0   2       78.29       75.54      2.33 o 
   8   0   2      421.05      470.29     13.44 o 
   9   0   2      139.94      130.13      5.04 o 
  10   0   2       72.55       69.73      3.59 o 
  11   0   2       17.55       17.40      2.20 o 
  12   0   2        1.14        1.22      0.77 o 
  13   0   2        2.58        1.64      1.30 o 
  14   0   2       18.29       20.17      3.87 o 
 -14   1   2        6.18        4.67      1.65 o 
 -13   1   2       99.14       99.06      6.16 o 
 -12   1   2       21.57       22.51      1.92 o 
 -11   1   2      157.88      147.93      4.94 o 
 -10   1   2        3.12        3.32      1.04 o 
  -9   1   2      100.45      100.44      3.29 o 
  -8   1   2      183.64      184.84      5.39 o 
  -7   1   2      341.52      332.02      7.66 o 
  -6   1   2      617.07      629.83     15.72 o 
  -5   1   2      656.32      613.04     13.20 o 
  -4   1   2        6.53        4.68      0.38 o 
  -3   1   2      698.72      701.21      6.34 o 
  -2   1   2      261.32      263.30      2.73 o 
  -1   1   2       40.45       42.98      0.70 o 
   0   1   2      596.57      593.30      6.27 o 
   1   1   2      592.97      623.45      3.92 o 
   2   1   2     3049.06     3297.24     21.04 o 
   3   1   2     2963.70     3205.49     29.10 o 
   4   1   2       55.95       54.22      0.77 o 
   5   1   2       44.62       38.24      0.78 o 
   6   1   2      219.85      221.25      3.12 o 
   7   1   2       53.49       61.33      1.48 o 
   8   1   2       57.39       63.10      1.89 o 
   9   1   2       72.30       69.77      2.72 o 
  10   1   2       43.95       45.80      1.79 o 
  11   1   2       22.04       21.25      1.27 o 
  12   1   2       42.49       42.46      2.26 o 
  13   1   2        0.80        0.45      0.73 o 
  14   1   2       21.24       19.73      2.17 o 
 -14   2   2       40.36       41.51      3.55 o 
 -13   2   2       54.96       52.74      3.59 o 
 -12   2   2        5.33        7.55      1.49 o 
 -11   2   2       60.92       61.27      2.57 o 
 -10   2   2       88.34       85.93      3.11 o 
  -9   2   2        4.27        3.46      1.13 o 
  -8   2   2       12.50       13.21      1.26 o 
  -7   2   2      211.83      228.68      6.42 o 
  -6   2   2      167.02      151.16      5.85 o 
  -5   2   2       12.41       14.34      0.66 o 
  -4   2   2       34.03       36.70      0.85 o 
  -3   2   2      911.83     1044.02     13.11 o 
  -2   2   2      432.23      439.21      8.27 o 
  -1   2   2      270.34      289.67      2.69 o 
   0   2   2      489.77      513.34      4.49 o 
   1   2   2      534.83      565.66      8.33 o 
   2   2   2      279.51      286.04      2.99 o 
   3   2   2      738.97      777.44      9.07 o 
   4   2   2      993.14     1060.51      7.81 o 
   5   2   2      240.83      250.40      2.81 o 
   6   2   2      153.16      149.88      3.06 o 
   7   2   2       51.27       49.98      1.79 o 
   8   2   2       39.67       37.41      1.46 o 
   9   2   2       82.12       78.56      2.45 o 
  10   2   2        1.30        1.51      0.64 o 
  11   2   2        6.85        7.02      1.51 o 
  12   2   2        3.82        3.22      1.25 o 
  13   2   2       41.19       41.14      3.36 o 
  14   2   2       51.66       52.53      4.40 o 
 -13   3   2       16.42       15.20      2.12 o 
 -12   3   2        0.59        0.93      1.79 o 
 -11   3   2        4.76        4.13      1.13 o 
 -10   3   2        1.72        1.51      0.65 o 
  -9   3   2        9.97        9.30      1.08 o 
  -8   3   2      123.85      113.87      3.79 o 
  -7   3   2       32.96       31.42      1.72 o 
  -6   3   2       17.16       16.67      1.19 o 
  -5   3   2       70.35       77.09      2.40 o 
  -4   3   2       35.25       37.93      0.99 o 
  -3   3   2       37.41       33.44      0.87 o 
  -2   3   2      397.02      412.85      7.28 o 
  -1   3   2       19.06       21.94      0.67 o 
   0   3   2      257.55      261.70      2.14 o 
   1   3   2      361.59      355.07      8.04 o 
   2   3   2       48.71       51.42      1.47 o 
   3   3   2      265.15      252.40      4.35 o 
   4   3   2      218.03      203.50      4.73 o 
   5   3   2       15.41       14.30      0.78 o 
   6   3   2       57.95       58.46      1.56 o 
   7   3   2      107.94      106.22      2.87 o 
   8   3   2        9.98       10.64      0.92 o 
   9   3   2        3.97        3.74      0.97 o 
  10   3   2        0.18        0.51      0.68 o 
  11   3   2        1.21        1.41      0.78 o 
  12   3   2        1.82        2.44      1.50 o 
  13   3   2       19.08       17.58      2.78 o 
 -12   4   2       19.10       23.77      3.33 o 
 -11   4   2       19.61       20.16      3.09 o 
 -10   4   2       15.33       13.26      1.99 o 
  -9   4   2      142.98      149.19      4.61 o 
  -8   4   2       66.10       58.66      2.34 o 
  -7   4   2        1.30        2.62      0.86 o 
  -6   4   2       68.68       67.41      2.21 o 
  -5   4   2       23.71       21.87      1.30 o 
  -4   4   2       71.48       69.83      2.17 o 
  -3   4   2       50.73       51.88      1.45 o 
  -2   4   2      202.10      209.80      6.65 o 
  -1   4   2       24.42       22.17      0.82 o 
   0   4   2        2.83        1.71      0.37 o 
   1   4   2       87.07       87.85      3.09 o 
   2   4   2      110.87      105.24      3.77 o 
   3   4   2       20.79       20.54      1.47 o 
   4   4   2      489.15      510.53     13.70 o 
   5   4   2      267.20      275.33      8.05 o 
   6   4   2      181.35      185.80      6.59 o 
   7   4   2       43.81       44.07      2.47 o 
   8   4   2       14.42       13.23      1.58 o 
   9   4   2        0.99        0.87      0.77 o 
  10   4   2       21.99       23.55      2.66 o 
  11   4   2        0.40        0.34      1.13 o 
  12   4   2        8.79        5.56      5.16 o 
 -10   5   2       21.65       25.46      3.45 o 
  -9   5   2       10.70        9.64      2.96 o 
  -8   5   2        7.87        8.92      1.83 o 
  -7   5   2       31.79       28.53      2.09 o 
  -6   5   2       30.72       33.40      2.19 o 
  -5   5   2       27.12       24.69      2.32 o 
  -4   5   2       34.21       30.76      1.97 o 
  -3   5   2        2.32        1.65      0.75 o 
  -2   5   2        3.39        3.67      0.63 o 
  -1   5   2       33.68       31.98      2.58 o 
   0   5   2        1.90        0.93      0.63 o 
   1   5   2      154.00      162.43      6.13 o 
   2   5   2        1.91        2.24      0.85 o 
   3   5   2       60.17       54.39      2.85 o 
   4   5   2      113.35      115.77      4.55 o 
   5   5   2        7.77        6.78      1.26 o 
   6   5   2        8.64        8.20      1.35 o 
   7   5   2        3.62        2.54      1.45 o 
   8   5   2       30.92       32.75      2.73 o 
   9   5   2       19.88       22.41      2.37 o 
  10   5   2       15.17       19.90      2.68 o 
  -7   6   2        3.86        3.48      2.12 o 
  -6   6   2        8.80        9.87      2.09 o 
  -5   6   2        4.73        2.69      2.18 o 
  -4   6   2        5.53        5.44      1.71 o 
  -3   6   2       10.40        7.41      3.72 o 
  -2   6   2       13.99       11.89      6.12 o 
  -1   6   2       95.88      106.22      5.63 o 
   0   6   2       30.62       34.85      3.77 o 
   1   6   2       60.76       67.15      4.23 o 
   2   6   2       38.96       36.35      3.47 o 
   3   6   2       72.79       76.94      6.83 o 
   4   6   2       19.08       17.33      1.73 o 
   5   6   2       12.39       12.65      2.20 o 
   6   6   2       16.06       14.19      1.97 o 
   7   6   2       37.15       40.06      2.66 o 
  -1   7   2       11.74       11.13      4.24 o 
   0   7   2       38.11       46.69      6.45 o 
   1   7   2        8.53        5.73      7.20 o 
 -14   0   3        0.78        0.84      1.34 o 
 -13   0   3       28.02       26.46      3.88 o 
 -12   0   3      173.83      200.08      7.29 o 
 -11   0   3      168.84      137.28     25.69 o 
 -10   0   3      199.60      209.47      7.80 o 
  -9   0   3       80.15       80.89      3.93 o 
  -8   0   3        0.97        0.72      0.69 o 
  -7   0   3      158.09      164.34      8.00 o 
  -6   0   3       80.09       82.43      2.54 o 
  -5   0   3        1.67        2.51      0.73 o 
  -4   0   3     1132.05     1163.08     18.83 o 
  -3   0   3     2167.80     2275.50     46.78 o 
  -2   0   3       15.15       14.89      0.71 o 
  -1   0   3      341.85      338.58      3.75 o 
   0   0   3      275.57      262.22     11.13 o 
   1   0   3       48.67       52.79      0.83 o 
   2   0   3      731.72      765.09      8.91 o 
   3   0   3        0.55        4.67      1.47 o 
   4   0   3       26.32       21.14      0.93 o 
   5   0   3        0.67        0.29      0.25 o 
   6   0   3       37.69       34.30      1.28 o 
   7   0   3       38.04       32.47      1.24 o 
   8   0   3       13.18       12.31      1.03 o 
   9   0   3       32.45       30.41      2.52 o 
  10   0   3      141.52      150.40      5.05 o 
  11   0   3        4.99        4.50      1.14 o 
  12   0   3        0.11        0.53      0.94 o 
  13   0   3       18.85       19.18      3.16 o 
  14   0   3       57.55       64.52      4.72 o 
 -14   1   3        2.12        1.76      1.14 o 
 -13   1   3       19.10       19.81      2.06 o 
 -12   1   3       30.46       29.33      2.44 o 
 -11   1   3      338.34      358.52      9.24 o 
 -10   1   3      108.37      105.65      3.25 o 
  -9   1   3        8.62        8.60      1.75 o 
  -8   1   3      250.07      270.14      6.09 o 
  -7   1   3       72.65       67.41      1.96 o 
  -6   1   3      798.08      846.03     12.01 o 
  -5   1   3       39.26       40.65      1.26 o 
  -4   1   3      381.57      371.21      6.48 o 
  -3   1   3       40.51       40.91      0.74 o 
  -2   1   3      263.57      254.04      2.43 o 
  -1   1   3      193.79      180.10      3.13 o 
   0   1   3      295.20      292.87      2.48 o 
   1   1   3     1346.12     1417.85     13.79 o 
   2   1   3       82.12       89.37      0.92 o 
   3   1   3     1006.60     1085.66     19.22 o 
   4   1   3      810.56      859.06     12.61 o 
   5   1   3      336.85      319.46      3.64 o 
   6   1   3      327.25      339.63      4.39 o 
   7   1   3       90.48       92.41      2.54 o 
   8   1   3      163.90      164.25      3.45 o 
   9   1   3       70.75       74.96      2.42 o 
  10   1   3       43.22       44.98      1.90 o 
  11   1   3       55.62       51.95      2.34 o 
  12   1   3       24.01       23.12      1.84 o 
  13   1   3        6.40        6.14      1.65 o 
  14   1   3        2.85        2.10      1.17 o 
 -14   2   3       34.10       34.79      3.26 o 
 -13   2   3       25.65       28.04      2.31 o 
 -12   2   3        5.92        4.97      1.83 o 
 -11   2   3        8.03        7.08      1.87 o 
 -10   2   3      117.80      116.34      4.26 o 
  -9   2   3       43.58       38.96      1.74 o 
  -8   2   3       25.75       22.45      1.34 o 
  -7   2   3       29.82       30.38      1.48 o 
  -6   2   3      336.93      332.47      5.12 o 
  -5   2   3       61.18       53.79      1.48 o 
  -4   2   3       19.17       19.05      0.76 o 
  -3   2   3      318.88      309.00      3.41 o 
  -2   2   3      573.56      617.54      6.60 o 
  -1   2   3      278.67      295.18      3.44 o 
   0   2   3      562.11      589.87      5.51 o 
   1   2   3       85.99       93.79      1.31 o 
   2   2   3      190.23      185.69      2.33 o 
   3   2   3        6.52        7.03      0.44 o 
   4   2   3     1431.22     1542.20     27.14 o 
   5   2   3     1381.74     1475.12     31.82 o 
   6   2   3       31.72       29.56      1.22 o 
   7   2   3       29.90       25.37      1.03 o 
   8   2   3      235.81      235.24      6.32 o 
   9   2   3       24.29       26.11      1.60 o 
  10   2   3       16.29       15.62      1.32 o 
  11   2   3       52.08       52.26      2.53 o 
  12   2   3       12.01       11.39      1.92 o 
  13   2   3        0.14        0.18      0.62 o 
 -13   3   3       11.35        9.02      2.80 o 
 -12   3   3       16.29       16.27      1.97 o 
 -11   3   3       12.00       12.63      1.79 o 
 -10   3   3       28.18       30.12      1.96 o 
  -9   3   3       95.34       91.79      3.40 o 
  -8   3   3       23.37       20.73      1.48 o 
  -7   3   3       62.36       60.73      2.31 o 
  -6   3   3      102.22       97.33      2.66 o 
  -5   3   3        3.03        2.35      0.67 o 
  -4   3   3       58.26       54.61      1.90 o 
  -3   3   3       17.91       18.76      0.68 o 
  -2   3   3       77.29       78.63      1.49 o 
  -1   3   3      835.10      917.24     17.02 o 
   0   3   3      152.20      180.66      4.06 o 
   1   3   3      137.41      140.67      2.65 o 
   2   3   3        7.97        8.67      0.75 o 
   3   3   3      238.75      238.34      4.16 o 
   4   3   3      220.21      219.97      6.15 o 
   5   3   3      277.39      267.55      5.29 o 
   6   3   3      459.19      398.57     14.86 o 
   7   3   3       14.94       13.18      0.88 o 
   8   3   3      140.08      141.04      4.09 o 
   9   3   3       30.83       30.84      1.93 o 
  10   3   3        7.17        5.47      0.99 o 
  11   3   3       13.63       12.08      2.22 o 
  12   3   3       13.45       12.46      2.21 o 
  13   3   3        1.56        1.21      0.90 o 
 -12   4   3        6.50        5.83      2.43 o 
 -11   4   3       33.37       33.52      2.83 o 
 -10   4   3       30.35       26.58      2.27 o 
  -9   4   3       22.63       22.21      1.95 o 
  -8   4   3        2.88        3.24      1.22 o 
  -7   4   3       86.22       80.48      2.97 o 
  -6   4   3       60.15       51.91      1.95 o 
  -5   4   3       62.37       59.80      2.25 o 
  -4   4   3       43.69       44.05      2.07 o 
  -3   4   3       55.07       55.16      1.73 o 
  -2   4   3      119.39      106.32      2.37 o 
  -1   4   3        5.89        6.35      0.69 o 
   0   4   3      118.96      123.47      3.35 o 
   1   4   3       69.20       69.53      2.30 o 
   2   4   3       23.49       24.92      1.61 o 
   3   4   3      201.27      201.25      7.21 o 
   4   4   3      106.56      104.32      3.73 o 
   5   4   3      259.26      265.49      7.35 o 
   6   4   3      118.03      120.25      3.49 o 
   7   4   3       34.17       35.95      3.12 o 
   8   4   3       26.71       21.99      2.56 o 
   9   4   3       15.37       13.97      2.32 o 
  10   4   3        6.28        5.50      2.83 o 
  11   4   3       13.95       15.51      2.10 o 
 -10   5   3       60.92       65.43      6.98 o 
  -9   5   3       15.62       11.52      2.06 o 
  -8   5   3       33.84       36.93      2.94 o 
  -7   5   3       76.77       79.59      3.54 o 
  -6   5   3       53.88       56.42      2.96 o 
  -5   5   3       16.43       18.10      1.74 o 
  -4   5   3       29.43       28.84      1.59 o 
  -3   5   3        3.84        3.71      1.25 o 
  -2   5   3       38.32       37.28      2.52 o 
  -1   5   3       34.88       32.68      2.31 o 
   0   5   3       51.12       52.09      2.61 o 
   1   5   3       18.79       19.80      1.64 o 
   2   5   3       17.69       16.15      1.87 o 
   3   5   3       20.87       19.74      1.64 o 
   4   5   3       28.68       25.96      2.68 o 
   5   5   3       24.61       24.56      1.90 o 
   6   5   3        8.44        8.29      3.12 o 
   7   5   3        1.39        0.81      0.85 o 
   8   5   3       63.64       69.95      4.62 o 
   9   5   3       10.50       11.52      2.22 o 
  10   5   3        8.54        7.73      3.08 o 
  -7   6   3       21.26       20.92      3.67 o 
  -6   6   3       10.76        9.73      4.91 o 
  -5   6   3        6.67        3.86      3.32 o 
  -4   6   3       35.29       37.24      3.82 o 
  -3   6   3       37.51       38.22      3.68 o 
  -2   6   3       80.00       86.57      8.42 o 
  -1   6   3       36.30       36.11      5.44 o 
   0   6   3        6.19        6.46      2.38 o 
   1   6   3       20.33       21.59      4.69 o 
   2   6   3       12.88       10.88      2.38 o 
   3   6   3       68.11       65.46      4.01 o 
   4   6   3       33.71       34.61      3.18 o 
   5   6   3        2.87        2.61      1.18 o 
   6   6   3        8.66        6.56      2.70 o 
   7   6   3       26.41       25.99      3.27 o 
 -14   0   4        0.49        1.17      1.21 o 
 -13   0   4       19.30       20.11      2.70 o 
 -12   0   4       16.38       15.34      2.33 o 
 -11   0   4        0.15        0.30      1.68 o 
 -10   0   4      511.43      558.19     21.29 o 
  -9   0   4      385.61      407.06     13.98 o 
  -8   0   4        2.91        3.01      1.57 o 
  -7   0   4       63.92       66.59      3.45 o 
  -6   0   4       82.21       95.54      3.30 o 
  -5   0   4       85.85       80.89      4.12 o 
  -4   0   4     3617.60     4360.46     43.21 o 
  -3   0   4      235.62      216.12      3.24 o 
  -2   0   4       34.06       33.36      1.09 o 
  -1   0   4       18.89       18.37      0.76 o 
   0   0   4       30.10       28.68      3.49 o 
   1   0   4      252.15      235.03      5.79 o 
   2   0   4       15.02       14.37      0.65 o 
   3   0   4      418.98      399.25      5.92 o 
   4   0   4        0.04        0.61      0.55 o 
   5   0   4       48.52       52.42      1.39 o 
   6   0   4        0.02        5.67      2.53 o 
   7   0   4        8.59        9.76      1.09 o 
   8   0   4      132.31      134.19      4.37 o 
   9   0   4       10.12        6.92      1.52 o 
  10   0   4      125.13      137.06      4.62 o 
  11   0   4        0.00        0.25      0.63 o 
  12   0   4        0.50        1.19      0.95 o 
  13   0   4       17.36       17.68      2.64 o 
  14   0   4       20.13       18.93      2.60 o 
 -14   1   4        1.26        1.21      0.73 o 
 -13   1   4       29.12       29.44      2.24 o 
 -12   1   4       25.22       27.11      2.10 o 
 -11   1   4      108.97      109.89      3.64 o 
 -10   1   4      174.06      170.50      8.34 o 
  -9   1   4      371.89      378.60      9.36 o 
  -8   1   4        2.35        3.04      0.93 o 
  -7   1   4       41.20       46.72      2.05 o 
  -6   1   4       57.20       57.50      1.69 o 
  -5   1   4      156.08      158.36      2.05 o 
  -4   1   4      950.90     1080.07     26.87 o 
  -3   1   4        4.48        5.01      0.46 o 
  -2   1   4        5.28        4.00      0.38 o 
  -1   1   4      617.83      625.76      4.73 o 
   0   1   4      525.55      547.16      5.87 o 
   1   1   4      243.28      260.89      3.06 o 
   2   1   4      290.30      293.32      3.46 o 
   3   1   4      110.05      102.52      2.18 o 
   4   1   4      170.54      169.70      2.47 o 
   5   1   4      745.11      766.57     12.94 o 
   6   1   4       80.31       95.08      2.29 o 
   7   1   4      100.75      103.39      3.50 o 
   8   1   4       10.04       10.46      0.79 o 
   9   1   4       43.08       43.50      1.66 o 
  10   1   4       69.22       65.17      2.67 o 
  11   1   4      103.60      110.36      3.90 o 
  12   1   4       14.42       14.30      1.55 o 
  13   1   4        6.22        6.12      1.40 o 
  14   1   4       15.84       14.87      2.47 o 
 -13   2   4       24.36       21.88      1.59 o 
 -12   2   4       36.37       36.39      3.10 o 
 -11   2   4        7.20        8.08      1.51 o 
 -10   2   4       32.66       31.80      1.87 o 
  -9   2   4      162.44      152.27      3.95 o 
  -8   2   4       28.57       26.29      1.53 o 
  -7   2   4      236.98      238.03      5.50 o 
  -6   2   4       18.28       17.06      1.16 o 
  -5   2   4       11.93       10.50      0.77 o 
  -4   2   4      369.22      357.57      4.97 o 
  -3   2   4      204.04      203.33      2.93 o 
  -2   2   4      279.18      279.78      4.10 o 
  -1   2   4      135.75      132.70      2.20 o 
   0   2   4      222.68      238.83      3.68 o 
   1   2   4      414.05      449.50      5.18 o 
   2   2   4      651.39      737.62      5.85 o 
   3   2   4      191.28      200.67      3.67 o 
   4   2   4       28.91       29.66      1.01 o 
   5   2   4     1000.04     1036.14     17.61 o 
   6   2   4       91.54       92.01      3.07 o 
   7   2   4       12.79       12.42      1.46 o 
   8   2   4      242.89      249.77      7.25 o 
   9   2   4       18.17       15.90      1.52 o 
  10   2   4       40.05       39.25      2.29 o 
  11   2   4        6.70        4.55      1.13 o 
  12   2   4       13.83       14.84      1.98 o 
  13   2   4       16.80       15.18      1.80 o 
 -13   3   4       16.81       21.56      2.96 o 
 -12   3   4        1.90        1.41      0.84 o 
 -11   3   4        7.96        6.71      1.53 o 
 -10   3   4       34.70       34.05      2.08 o 
  -9   3   4       66.80       68.88      2.72 o 
  -8   3   4       38.22       29.07      1.66 o 
  -7   3   4      157.89      168.99      5.07 o 
  -6   3   4       43.07       40.02      1.83 o 
  -5   3   4       27.20       28.34      1.35 o 
  -4   3   4       65.91       67.29      3.20 o 
  -3   3   4      111.30      112.84      4.25 o 
  -2   3   4       14.88       14.06      1.01 o 
  -1   3   4        5.80        5.98      0.48 o 
   0   3   4      364.22      374.38      4.78 o 
   1   3   4      438.57      453.96     10.87 o 
   2   3   4      118.44      109.24      2.15 o 
   3   3   4        0.16        0.27      0.28 o 
   4   3   4       89.93       88.75      2.53 o 
   5   3   4       38.23       33.01      0.98 o 
   6   3   4      700.39      665.89     36.49 o 
   7   3   4      680.43      720.18     19.73 o 
   8   3   4      130.10      136.31      5.03 o 
   9   3   4       39.77       37.27      2.23 o 
  10   3   4        7.90        5.85      1.56 o 
  11   3   4        5.16        4.74      3.07 o 
  12   3   4       19.28       17.79      1.92 o 
 -11   4   4        0.23        0.35      0.76 o 
 -10   4   4        9.26        9.78      1.68 o 
  -9   4   4       53.83       59.90      3.19 o 
  -8   4   4       94.89       97.92      3.52 o 
  -7   4   4       15.28       15.91      1.69 o 
  -6   4   4        3.35        2.82      1.30 o 
  -5   4   4       94.71       94.36      3.38 o 
  -4   4   4       71.92       72.96      3.09 o 
  -3   4   4       55.34       56.85      2.62 o 
  -2   4   4       37.39       35.82      1.08 o 
  -1   4   4        6.99        6.95      0.59 o 
   0   4   4       45.26       47.11      1.79 o 
   1   4   4       62.82       59.71      2.22 o 
   2   4   4        9.20        9.52      1.58 o 
   3   4   4       53.93       60.61      2.81 o 
   4   4   4       42.21       47.04      2.25 o 
   5   4   4        6.57        7.19      1.81 o 
   6   4   4      147.78      150.34      7.19 o 
   7   4   4       12.56       11.57      2.93 o 
   8   4   4       70.27       74.60      3.60 o 
   9   4   4       38.20       42.41      4.69 o 
  10   4   4       19.31       20.62      3.24 o 
  11   4   4       11.92        8.91      3.34 o 
  -9   5   4        4.44        3.00      1.56 o 
  -8   5   4       65.27       68.76      5.39 o 
  -7   5   4       26.93       26.28      3.11 o 
  -6   5   4       82.87       85.39      4.02 o 
  -5   5   4        1.94        2.22      0.89 o 
  -4   5   4       55.49       54.14      2.61 o 
  -3   5   4       19.18       15.29      2.63 o 
  -2   5   4       27.76       29.50      2.40 o 
  -1   5   4      100.93      111.90      6.43 o 
   0   5   4      145.56      151.24      6.19 o 
   1   5   4        3.81        2.93      1.13 o 
   2   5   4       30.39       29.61      1.89 o 
   3   5   4       52.42       54.70      2.65 o 
   4   5   4       39.77       42.13      2.16 o 
   5   5   4       10.11        9.99      2.32 o 
   6   5   4        4.93        3.80      2.35 o 
   7   5   4        8.50        7.56      3.50 o 
   8   5   4        1.48        1.46      0.83 o 
   9   5   4        1.31        0.40      0.64 o 
  -7   6   4       38.48       38.65      5.18 o 
  -6   6   4        2.05        1.16      1.85 o 
  -5   6   4       67.05       63.70      4.78 o 
  -4   6   4       27.08       30.65      3.60 o 
  -3   6   4       65.59       65.81      5.14 o 
  -2   6   4       25.21       25.10      3.50 o 
  -1   6   4        0.85        0.65      1.43 o 
   0   6   4       14.59       14.09      3.56 o 
   1   6   4       34.99       39.19      5.52 o 
   2   6   4        0.27        0.34      0.72 o 
   3   6   4       36.71       38.62      3.48 o 
   4   6   4        3.17        2.55      1.71 o 
   5   6   4       14.27       16.90      2.99 o 
   6   6   4        2.21        2.28      2.14 o 
 -14   0   5       20.82       22.43      3.34 o 
 -13   0   5       36.96       37.86      4.04 o 
 -12   0   5       35.81       36.28      2.71 o 
 -11   0   5       46.52       45.73      3.75 o 
 -10   0   5       28.32       30.30      3.08 o 
  -9   0   5      597.30      629.33     22.10 o 
  -8   0   5       10.59        9.16      3.23 o 
  -7   0   5        0.49        0.88      1.03 o 
  -6   0   5       95.43       88.99      3.32 o 
  -5   0   5       39.07       52.32      2.52 o 
  -4   0   5       31.98       36.87      1.48 o 
  -3   0   5      229.37      220.50      4.24 o 
  -2   0   5     1868.96     2081.78     31.95 o 
  -1   0   5        0.01        0.42      0.24 o 
   0   0   5      255.82      273.48      4.75 o 
   1   0   5       66.34       54.43      1.25 o 
   2   0   5       42.08       42.27      1.09 o 
   3   0   5      469.83      457.54      9.29 o 
   4   0   5      223.47      227.13      4.36 o 
   5   0   5       22.17       25.58      1.75 o 
   6   0   5      386.07      369.17      8.34 o 
   7   0   5      140.01      138.08      3.90 o 
   8   0   5       24.53       25.81      1.45 o 
   9   0   5        4.43        4.01      1.62 o 
  10   0   5        0.31        0.65      0.72 o 
  11   0   5       35.44       35.95      3.20 o 
  12   0   5      176.73      176.89      7.19 o 
  13   0   5        4.86        2.85      2.88 o 
  14   0   5        0.50        0.44      1.89 o 
 -14   1   5       15.47       15.68      2.26 o 
 -13   1   5        1.09        0.93      0.75 o 
 -12   1   5        8.81        8.22      1.87 o 
 -11   1   5       39.90       38.90      2.17 o 
 -10   1   5       51.12       53.13      2.59 o 
  -9   1   5       81.91       80.51      2.89 o 
  -8   1   5      504.30      516.93     12.26 o 
  -7   1   5       34.28       33.78      1.73 o 
  -6   1   5       29.71       26.27      1.25 o 
  -5   1   5      127.97      131.22      2.51 o 
  -4   1   5       25.82       29.18      1.06 o 
  -3   1   5      650.40      686.56     10.38 o 
  -2   1   5      960.77     1040.72     17.07 o 
  -1   1   5      426.67      422.77      6.28 o 
   0   1   5      213.49      194.83      2.63 o 
   1   1   5      191.16      189.84      2.43 o 
   2   1   5       15.64       15.25      0.52 o 
   3   1   5      546.18      595.35      6.52 o 
   4   1   5        8.61       11.93      0.72 o 
   5   1   5      122.66      121.74      2.77 o 
   6   1   5        1.12        1.82      0.70 o 
   7   1   5       56.96       58.26      2.21 o 
   8   1   5       35.36       32.97      1.95 o 
   9   1   5       51.72       51.30      2.51 o 
  10   1   5       23.09       26.06      1.69 o 
  11   1   5       64.24       64.74      2.74 o 
  12   1   5        0.62        0.41      0.73 o 
  13   1   5       25.92       22.69      2.01 o 
 -13   2   5       15.37       17.28      2.41 o 
 -12   2   5       58.03       55.27      3.03 o 
 -11   2   5       79.88       80.01      2.92 o 
 -10   2   5       30.74       27.29      1.86 o 
  -9   2   5       22.02       22.23      1.67 o 
  -8   2   5      244.02      240.25      6.22 o 
  -7   2   5      197.64      179.10      4.56 o 
  -6   2   5       26.84       25.53      1.30 o 
  -5   2   5      226.96      227.91      5.85 o 
  -4   2   5      129.30      147.46      2.81 o 
  -3   2   5       65.30       70.34      2.29 o 
  -2   2   5      135.91      143.33      2.43 o 
  -1   2   5      107.42      102.34      1.82 o 
   0   2   5       77.06       85.93      1.20 o 
   1   2   5       26.24       23.07      0.70 o 
   2   2   5      162.94      176.76      1.51 o 
   3   2   5      493.93      499.15     10.75 o 
   4   2   5       89.13       84.67      1.99 o 
   5   2   5        6.28        4.91      0.95 o 
   6   2   5       58.87       55.04      2.18 o 
   7   2   5      266.18      267.80      8.43 o 
   8   2   5      448.35      468.36     14.01 o 
   9   2   5      179.92      193.20      6.66 o 
  10   2   5       26.29       28.15      2.02 o 
  11   2   5       50.05       55.87      2.84 o 
  12   2   5       11.47       12.81      2.02 o 
  13   2   5       11.22       11.42      2.20 o 
 -12   3   5       37.90       37.21      3.12 o 
 -11   3   5        1.03        1.16      0.74 o 
 -10   3   5       36.29       38.16      2.42 o 
  -9   3   5        5.48        4.81      1.32 o 
  -8   3   5       52.15       46.76      3.34 o 
  -7   3   5      187.14      181.54      4.62 o 
  -6   3   5       77.32       77.60      2.56 o 
  -5   3   5      117.52      123.37      4.60 o 
  -4   3   5        6.11        6.83      1.50 o 
  -3   3   5       16.74       17.01      1.69 o 
  -2   3   5       46.35       46.78      1.95 o 
  -1   3   5      259.43      256.00      7.14 o 
   0   3   5      241.76      235.36      5.51 o 
   1   3   5       63.01       67.60      1.95 o 
   2   3   5      107.67      106.65      3.76 o 
   3   3   5        4.43        3.51      0.87 o 
   4   3   5       19.75       18.24      0.72 o 
   5   3   5      145.22      130.76     13.10 o 
   6   3   5      206.82      215.97      6.11 o 
   7   3   5      380.66      385.54      8.91 o 
   8   3   5       53.99       55.95      2.47 o 
   9   3   5       30.97       30.76      2.11 o 
  10   3   5       40.45       41.82      2.94 o 
  11   3   5        8.44        8.74      4.00 o 
  12   3   5       18.92       20.63      2.04 o 
 -11   4   5        0.87        1.36      2.36 o 
 -10   4   5       17.53       17.95      2.12 o 
  -9   4   5       35.64       36.64      3.43 o 
  -8   4   5      151.55      160.35      4.94 o 
  -7   4   5       46.87       49.05      2.71 o 
  -6   4   5      202.42      204.42      7.06 o 
  -5   4   5      136.84      131.30      4.29 o 
  -4   4   5        3.75        3.32      1.08 o 
  -3   4   5       10.47       11.13      1.35 o 
  -2   4   5       35.78       37.70      1.85 o 
  -1   4   5        8.50        9.98      1.11 o 
   0   4   5       19.52       17.61      0.98 o 
   1   4   5      183.90      193.23      6.17 o 
   2   4   5      201.03      206.39      6.27 o 
   3   4   5      131.28      133.86      4.22 o 
   4   4   5       28.94       27.68      1.65 o 
   5   4   5       28.91       28.32      2.30 o 
   6   4   5       88.17       86.50      4.05 o 
   7   4   5       17.94       15.21      2.67 o 
   8   4   5      233.40      231.34      5.49 o 
   9   4   5       45.50       46.21      3.28 o 
  10   4   5       13.01        7.48      4.49 o 
  11   4   5       21.37       19.84      2.66 o 
  -9   5   5       25.54       28.43      2.50 o 
  -8   5   5       16.40       17.05      2.01 o 
  -7   5   5       88.65       90.55      5.47 o 
  -6   5   5       35.42       36.04      3.16 o 
  -5   5   5       36.09       41.08      2.18 o 
  -4   5   5       55.18       48.27      3.00 o 
  -3   5   5       81.25       78.67      4.96 o 
  -2   5   5       29.40       29.13      2.32 o 
  -1   5   5      125.22      122.74      5.43 o 
   0   5   5       59.81       59.15      3.41 o 
   1   5   5       15.04       14.43      2.74 o 
   2   5   5       28.12       28.29      2.43 o 
   3   5   5        6.28        7.51      1.31 o 
   4   5   5        6.16        5.81      1.25 o 
   5   5   5       23.91       25.22      3.62 o 
   6   5   5        4.43        3.59      1.86 o 
   7   5   5        0.62        0.82      0.83 o 
   8   5   5        2.06        1.57      0.87 o 
   9   5   5        4.27        3.49      2.08 o 
  -6   6   5        1.67        0.95      1.55 o 
  -5   6   5       21.73       20.04      3.79 o 
  -4   6   5        3.15        2.65      1.78 o 
  -3   6   5        1.16        1.16      1.48 o 
  -2   6   5       44.01       44.51      4.35 o 
  -1   6   5       21.23       20.11      2.70 o 
   0   6   5        2.53        1.60      1.22 o 
   1   6   5       25.20       27.60      2.65 o 
   2   6   5        3.39        2.85      1.68 o 
   3   6   5       41.29       49.30      5.22 o 
   4   6   5        9.73       13.68      2.26 o 
   5   6   5       28.09       29.16      2.97 o 
   6   6   5        0.45        0.99      1.42 o 
 -13   0   6        3.54        3.34      1.91 o 
 -12   0   6        1.59        2.16      1.59 o 
 -11   0   6        2.84        2.51      1.51 o 
 -10   0   6       93.00       96.94      4.84 o 
  -9   0   6        5.41        6.07      2.05 o 
  -8   0   6        0.96        0.60      0.66 o 
  -7   0   6      132.16      141.02      6.01 o 
  -6   0   6       16.99       16.25      2.02 o 
  -5   0   6       11.41        7.71      1.60 o 
  -4   0   6       22.26       22.09      1.30 o 
  -3   0   6      100.65       97.54      2.54 o 
  -2   0   6      830.76      890.15     19.16 o 
  -1   0   6     1403.09     1576.67     32.72 o 
   0   0   6        1.73        3.66      1.22 o 
   1   0   6       11.80       11.45      0.76 o 
   2   0   6        8.81        8.93      0.77 o 
   3   0   6       53.98       56.84      1.53 o 
   4   0   6       34.95       32.74      1.38 o 
   5   0   6      111.84       99.43      2.35 o 
   6   0   6        1.38        9.41      2.15 o 
   7   0   6        0.90        1.98      0.90 o 
   8   0   6       25.45       26.83      1.84 o 
   9   0   6        5.37        6.18      1.37 o 
  10   0   6       13.03       10.59      1.61 o 
  11   0   6        1.99        1.87      1.26 o 
  12   0   6       62.04       68.44      5.46 o 
  13   0   6        6.56        4.63      2.72 o 
 -13   1   6        9.44        9.05      2.09 o 
 -12   1   6        3.48        3.01      1.13 o 
 -11   1   6       38.94       40.08      2.17 o 
 -10   1   6       77.88       77.02      3.11 o 
  -9   1   6      329.66      334.15      9.84 o 
  -8   1   6      178.45      173.23      4.80 o 
  -7   1   6      498.00      487.13     11.65 o 
  -6   1   6      130.74      123.93      3.71 o 
  -5   1   6        7.71        7.27      0.77 o 
  -4   1   6      164.83      170.50      3.47 o 
  -3   1   6      172.39      180.11      2.42 o 
  -2   1   6      156.25      158.97      2.07 o 
  -1   1   6      281.09      302.22      4.48 o 
   0   1   6       67.25       67.70      1.26 o 
   1   1   6       68.90       70.36      1.07 o 
   2   1   6       90.11       94.22      1.14 o 
   3   1   6       67.42       68.41      1.13 o 
   4   1   6      351.10      379.67      5.34 o 
   5   1   6      366.38      384.19     10.71 o 
   6   1   6       22.62       21.41      1.63 o 
   7   1   6       52.58       51.27      2.15 o 
   8   1   6       60.15       60.47      2.71 o 
   9   1   6        2.69        2.16      0.93 o 
  10   1   6      117.31      124.45      4.15 o 
  11   1   6       74.24       75.97      3.88 o 
  12   1   6       16.97       18.02      2.14 o 
  13   1   6       78.16       76.65      3.82 o 
 -13   2   6       43.32       42.94      5.11 o 
 -12   2   6       23.93       25.99      2.85 o 
 -11   2   6        5.88        5.23      1.50 o 
 -10   2   6       19.57       18.23      1.54 o 
  -9   2   6        0.09        0.53      0.59 o 
  -8   2   6      109.47      105.95      3.19 o 
  -7   2   6      323.85      340.53      8.23 o 
  -6   2   6      311.54      299.86      6.74 o 
  -5   2   6       83.33       80.20      2.24 o 
  -4   2   6       31.34       32.59      1.46 o 
  -3   2   6      156.49      165.22      3.85 o 
  -2   2   6       47.56       50.43      1.92 o 
  -1   2   6      255.41      243.57     10.70 o 
   0   2   6       17.26       13.97      0.69 o 
   1   2   6      164.01      159.08      2.96 o 
   2   2   6      238.73      223.77      2.83 o 
   3   2   6      121.30      140.75      2.16 o 
   4   2   6       45.87       53.00      1.88 o 
   5   2   6       55.06       53.22      2.25 o 
   6   2   6       22.59       25.41      1.46 o 
   7   2   6      156.93      154.04      7.24 o 
   8   2   6       36.74       38.41      2.48 o 
   9   2   6       64.58       70.66      3.05 o 
  10   2   6      185.36      188.65      6.13 o 
  11   2   6        3.12        3.90      1.43 o 
  12   2   6        9.72        9.22      2.52 o 
 -12   3   6       40.60       46.58      2.79 o 
 -11   3   6       64.71       71.25      5.52 o 
 -10   3   6       57.25       58.30      4.52 o 
  -9   3   6       47.95       52.62      2.77 o 
  -8   3   6        5.14        4.65      1.40 o 
  -7   3   6       61.53       66.16      3.80 o 
  -6   3   6      190.38      195.91      6.25 o 
  -5   3   6      293.21      295.83      8.21 o 
  -4   3   6      124.30      122.32      4.50 o 
  -3   3   6      260.12      266.42      6.86 o 
  -2   3   6       40.81       39.49      1.78 o 
  -1   3   6       63.74       59.61      2.12 o 
   0   3   6       94.40      103.96      2.78 o 
   1   3   6        0.37        0.20      0.20 o 
   2   3   6       24.53       26.30      0.93 o 
   3   3   6       89.34       83.10      2.04 o 
   4   3   6       72.24       64.20      1.62 o 
   5   3   6       82.72       83.66      2.94 o 
   6   3   6       12.05       14.95      2.00 o 
   7   3   6       37.76       37.61      2.05 o 
   8   3   6      178.59      172.59      5.48 o 
   9   3   6      223.58      223.98      8.15 o 
  10   3   6       94.93       97.39      8.00 o 
  11   3   6        2.14        1.55      1.24 o 
  12   3   6        4.51        3.16      2.65 o 
 -11   4   6       23.20       27.12      3.23 o 
 -10   4   6        1.98        2.29      1.00 o 
  -9   4   6       19.63       18.79      2.02 o 
  -8   4   6       54.93       57.20      3.06 o 
  -7   4   6        4.47        4.10      2.35 o 
  -6   4   6      108.19      105.91      4.29 o 
  -5   4   6       67.80       72.21      3.78 o 
  -4   4   6       32.22       34.39      2.56 o 
  -3   4   6      219.70      233.22      6.24 o 
  -2   4   6       37.98       39.63      2.11 o 
  -1   4   6       24.68       21.80      1.52 o 
   0   4   6       18.46       15.94      1.12 o 
   1   4   6       83.67       73.37      2.92 o 
   2   4   6      195.99      195.47      5.19 o 
   3   4   6      116.74       99.43      5.22 o 
   4   4   6       21.97       21.79      2.48 o 
   5   4   6       26.41       26.30      2.03 o 
   6   4   6       18.22       18.40      2.16 o 
   7   4   6       40.75       41.51      2.62 o 
   8   4   6       41.82       45.53      4.02 o 
   9   4   6       85.39       82.00      3.58 o 
  10   4   6       16.48        9.31      3.46 o 
  -9   5   6       12.26       11.98      2.67 o 
  -8   5   6        0.06        0.64      0.67 o 
  -7   5   6       22.92       21.15      2.61 o 
  -6   5   6      128.45      134.95      5.22 o 
  -5   5   6       94.64       95.99      4.61 o 
  -4   5   6        9.04        7.34      2.65 o 
  -3   5   6       49.15       45.05      2.93 o 
  -2   5   6       41.21       42.07      3.05 o 
  -1   5   6       31.02       28.82      2.55 o 
   0   5   6       78.27       71.26      3.84 o 
   1   5   6        4.29        3.31      1.24 o 
   2   5   6        1.25        0.97      0.73 o 
   3   5   6       77.90       93.71      4.87 o 
   4   5   6       26.36       25.61      3.62 o 
   5   5   6       27.66       30.09      4.44 o 
   6   5   6        2.41        3.10      1.80 o 
   7   5   6        1.51        1.43      0.94 o 
   8   5   6        5.25        4.47      2.34 o 
  -5   6   6        4.70        5.07      3.32 o 
  -4   6   6        5.98        5.32      4.82 o 
  -3   6   6       10.88        6.60      4.03 o 
  -2   6   6       16.23       12.81      2.77 o 
  -1   6   6       43.88       44.60      4.90 o 
   0   6   6        0.49        0.64      0.85 o 
   1   6   6       12.22        9.22      3.26 o 
   2   6   6       14.00       12.52      3.93 o 
   3   6   6        2.92        2.46      2.46 o 
   4   6   6        3.15        4.30      2.05 o 
   5   6   6       21.69       28.41      4.35 o 
 -13   0   7       17.87       17.92      2.62 o 
 -12   0   7        2.92        3.26      1.92 o 
 -11   0   7        4.60        4.98      1.77 o 
 -10   0   7       10.08       10.14      2.43 o 
  -9   0   7        1.49        1.52      1.10 o 
  -8   0   7      337.42      306.82     10.76 o 
  -7   0   7       85.99       89.05      4.63 o 
  -6   0   7      350.79      308.53     34.52 o 
  -5   0   7        0.01        0.53      0.66 o 
  -4   0   7       30.62       23.41      2.76 o 
  -3   0   7       71.77       78.16      2.94 o 
  -2   0   7      635.00      671.14     14.55 o 
  -1   0   7       20.74       26.70      1.57 o 
   1   0   7       71.53       78.54      2.87 o 
   2   0   7       21.34       20.68      1.22 o 
   3   0   7       13.46       12.91      1.09 o 
   4   0   7       51.05       53.06      1.83 o 
   5   0   7      124.89      133.13      4.90 o 
   6   0   7      751.29      782.11     21.55 o 
   7   0   7       64.92       61.71      3.75 o 
   8   0   7        1.48        1.78      0.97 o 
   9   0   7        0.20        0.28      0.98 o 
  10   0   7        4.59        5.92      2.04 o 
  11   0   7        1.93        2.12      1.82 o 
  12   0   7       45.02       47.84      6.45 o 
  13   0   7       83.53       94.75     11.82 o 
 -13   1   7        2.01        1.99      1.11 o 
 -12   1   7        0.59        0.61      0.78 o 
 -11   1   7        9.15        9.85      1.66 o 
 -10   1   7        8.08        6.92      1.79 o 
  -9   1   7       55.83       56.27      2.89 o 
  -8   1   7       17.60       17.76      1.37 o 
  -7   1   7        1.50        1.81      0.75 o 
  -6   1   7      183.44      181.17      4.64 o 
  -5   1   7       81.49       83.80      2.68 o 
  -4   1   7       22.86       21.55      1.29 o 
  -3   1   7      178.49      184.52      3.11 o 
  -2   1   7        3.71        3.26      0.61 o 
  -1   1   7      414.45      412.98      5.50 o 
   0   1   7      112.66      113.23      1.96 o 
   1   1   7      675.14      699.26     14.73 o 
   2   1   7       81.95       85.82      1.82 o 
   3   1   7        3.50        4.41      0.99 o 
   4   1   7       11.94       11.84      0.76 o 
   5   1   7       48.63       55.41      2.12 o 
   6   1   7      103.41      102.03      3.31 o 
   7   1   7       18.48       15.84      1.50 o 
   8   1   7       18.54       19.62      1.68 o 
   9   1   7        8.46        8.39      1.76 o 
  10   1   7       36.76       37.12      2.59 o 
  11   1   7       84.45       89.20      6.83 o 
  12   1   7       61.40       57.74      3.52 o 
  13   1   7        7.70        4.60      3.38 o 
 -12   2   7        1.68        1.22      1.19 o 
 -11   2   7       21.95       22.13      2.62 o 
 -10   2   7       22.52       22.54      2.53 o 
  -9   2   7       76.85       71.57      2.96 o 
  -8   2   7      132.48      130.15      4.69 o 
  -7   2   7      114.87      113.19      3.40 o 
  -6   2   7      287.08      274.08      7.00 o 
  -5   2   7      721.65      723.88     14.77 o 
  -4   2   7      196.34      200.63      4.70 o 
  -3   2   7      209.81      208.76      6.78 o 
  -2   2   7       72.98       77.99      3.17 o 
  -1   2   7      104.62      108.12      3.56 o 
   0   2   7      131.49      140.61      3.01 o 
   1   2   7      185.43      185.81      4.27 o 
   2   2   7       53.10       52.05      1.63 o 
   3   2   7        8.78        9.67      0.73 o 
   4   2   7       37.30       38.97      1.74 o 
   5   2   7        1.81        2.68      0.93 o 
   6   2   7       30.69       32.46      1.77 o 
   7   2   7       90.66       93.61      3.16 o 
   8   2   7       16.14       14.23      1.69 o 
   9   2   7      101.52      100.94      4.31 o 
  10   2   7       76.25       71.08      3.08 o 
  11   2   7       60.89       67.19      5.57 o 
  12   2   7       33.01       36.80      2.82 o 
 -11   3   7       92.81      103.58      5.09 o 
 -10   3   7        5.31        4.16      1.88 o 
  -9   3   7        3.05        2.41      1.21 o 
  -8   3   7        8.81        9.31      2.23 o 
  -7   3   7       33.95       31.38      2.38 o 
  -6   3   7      334.19      343.18      9.43 o 
  -5   3   7      353.41      355.35      9.89 o 
  -4   3   7       23.64       21.18      2.02 o 
  -3   3   7       52.63       50.07      2.93 o 
  -2   3   7       59.83       56.45      2.65 o 
  -1   3   7      120.15      111.56      3.68 o 
   0   3   7       69.57       63.63      1.61 o 
   1   3   7       20.83       20.27      0.99 o 
   2   3   7      144.96      130.51      3.60 o 
   3   3   7        8.05        6.06      0.66 o 
   4   3   7      195.38      190.95      4.73 o 
   5   3   7      107.79      108.16      3.27 o 
   6   3   7       24.32       21.79      1.62 o 
   7   3   7       16.79       20.28      1.86 o 
   8   3   7       52.73       46.27      2.68 o 
   9   3   7       16.31       13.71      4.11 o 
  10   3   7       12.54       10.39      2.18 o 
  11   3   7        8.91        6.39      2.67 o 
 -10   4   7       23.98       29.31      2.25 o 
  -9   4   7       19.86       23.03      2.74 o 
  -8   4   7       20.45       20.82      2.56 o 
  -7   4   7       73.30       78.31      3.60 o 
  -6   4   7       23.98       25.25      2.43 o 
  -5   4   7       78.34       79.62      3.63 o 
  -4   4   7      296.95      297.60      9.23 o 
  -3   4   7       79.77       80.55      3.85 o 
  -2   4   7       14.92       15.94      1.39 o 
  -1   4   7       62.12       52.64      2.33 o 
   0   4   7       50.02       47.87      2.68 o 
   1   4   7      164.58      169.92      5.72 o 
   2   4   7       89.29       89.19      4.41 o 
   3   4   7        3.50        3.70      1.12 o 
   4   4   7       74.62       71.71      3.60 o 
   5   4   7       19.01       18.89      1.91 o 
   6   4   7        3.51        4.16      1.99 o 
   7   4   7       14.32       15.83      3.00 o 
   8   4   7        2.13        1.56      1.07 o 
   9   4   7       11.24        9.75      1.77 o 
  10   4   7      117.99      124.03     11.49 o 
  -8   5   7        4.96        3.35      3.99 o 
  -7   5   7       13.37       13.05      2.69 o 
  -6   5   7       28.96       27.36      3.10 o 
  -5   5   7        6.13        3.53      2.44 o 
  -4   5   7       13.51       15.21      2.67 o 
  -3   5   7        4.09        3.66      1.58 o 
  -2   5   7        7.69        6.03      2.17 o 
  -1   5   7       57.28       51.60      3.80 o 
   0   5   7       16.16       14.76      2.21 o 
   1   5   7       35.53       34.13      2.44 o 
   2   5   7       16.15       15.61      2.84 o 
   3   5   7        0.21       -0.06      1.14 o 
   4   5   7       37.84       39.33      4.50 o 
   5   5   7       16.87        9.05      5.72 o 
   6   5   7       12.35       10.10      6.61 o 
   7   5   7       24.25       29.18      3.15 o 
   8   5   7       28.26       27.21      3.97 o 
  -4   6   7        9.06        7.71      3.91 o 
  -3   6   7       20.55       25.39      3.14 o 
  -2   6   7        2.78        1.63      1.39 o 
  -1   6   7       15.67       14.68      2.37 o 
   0   6   7       16.07       17.18      2.51 o 
   1   6   7       24.71       29.91      2.80 o 
   2   6   7       12.10       11.38      3.76 o 
   3   6   7       14.39       15.98      2.70 o 
   4   6   7       10.91       11.68      3.85 o 
 -13   0   8       30.94       33.95      4.55 o 
 -12   0   8       40.00       43.41      4.16 o 
 -11   0   8        1.73        1.63      1.30 o 
 -10   0   8        3.49        2.86      2.05 o 
  -9   0   8        3.13        1.85      0.94 o 
  -8   0   8       21.13       20.93      2.99 o 
  -7   0   8      137.83      131.58      5.69 o 
  -6   0   8       33.55       28.73      2.59 o 
  -5   0   8       27.27       32.86      2.80 o 
  -4   0   8      124.42      122.13      6.42 o 
  -3   0   8        0.00        0.37      0.65 o 
  -2   0   8       25.69       26.02      2.37 o 
  -1   0   8       13.73       12.83      1.57 o 
   0   0   8       45.38       44.29      2.37 o 
   1   0   8      237.20      222.43      9.43 o 
   2   0   8       25.09       27.38      2.31 o 
   3   0   8      283.42      305.03     10.45 o 
   4   0   8       42.82       45.44      2.11 o 
   5   0   8        1.36        1.69      0.77 o 
   6   0   8       57.42       61.06      4.50 o 
   7   0   8        3.86        2.79      1.25 o 
   8   0   8      137.81      143.23      7.94 o 
   9   0   8       10.76        7.76      5.78 o 
  10   0   8        0.12        0.30      0.63 o 
  11   0   8        1.98        1.83      1.33 o 
  12   0   8        1.24        0.97      1.73 o 
 -12   1   8       15.50       16.35      2.46 o 
 -11   1   8       36.98       36.77      2.37 o 
 -10   1   8        6.16        4.29      1.40 o 
  -9   1   8        3.06        4.25      1.02 o 
  -8   1   8       96.77       82.14      3.25 o 
  -7   1   8      199.72      191.83      5.80 o 
  -6   1   8       65.30       57.38      2.36 o 
  -5   1   8       21.18       22.43      1.48 o 
  -4   1   8      112.70      111.90      3.02 o 
  -3   1   8      307.51      292.60      7.50 o 
  -2   1   8       12.69       11.29      1.03 o 
  -1   1   8      206.74      208.43      5.55 o 
   0   1   8      122.59      118.61      2.88 o 
   1   1   8      155.22      170.53      4.67 o 
   2   1   8       24.40       24.18      1.24 o 
   3   1   8       28.36       27.20      1.35 o 
   4   1   8       29.85       30.64      1.25 o 
   5   1   8       31.96       30.60      1.40 o 
   6   1   8       83.37       95.28      3.43 o 
   7   1   8       78.45       81.10      3.01 o 
   8   1   8      105.10      110.36      3.99 o 
   9   1   8       43.01       45.11      2.51 o 
  10   1   8       30.33       27.66      3.70 o 
  11   1   8       12.16        9.90      2.04 o 
  12   1   8       27.87       31.57      2.73 o 
 -12   2   8        3.16        3.40      1.64 o 
 -11   2   8        4.25        5.14      1.83 o 
 -10   2   8       17.24       15.01      2.12 o 
  -9   2   8       19.73       19.06      2.09 o 
  -8   2   8       68.55       68.64      3.35 o 
  -7   2   8       57.96       55.87      2.38 o 
  -6   2   8       25.06       23.67      1.35 o 
  -5   2   8      160.39      150.36      4.28 o 
  -4   2   8      684.90      714.20     16.13 o 
  -3   2   8       40.11       39.90      1.71 o 
  -2   2   8      267.23      252.05      7.24 o 
  -1   2   8       25.26       24.48      1.12 o 
   0   2   8       34.88       34.27      1.33 o 
   1   2   8      150.77      148.92      3.42 o 
   2   2   8      138.79      145.31      4.09 o 
   3   2   8       16.61       14.93      0.98 o 
   4   2   8      119.76      115.15      3.77 o 
   5   2   8      122.53      127.39      4.23 o 
   6   2   8      119.71      113.50      3.72 o 
   7   2   8       27.24       26.62      1.85 o 
   8   2   8       27.53       27.64      2.57 o 
   9   2   8       27.51       30.03      2.03 o 
  10   2   8       27.77       19.42      1.62 o 
  11   2   8       13.54       12.93      3.50 o 
 -11   3   8        5.41        3.73      1.53 o 
 -10   3   8       21.32       19.84      3.07 o 
  -9   3   8        8.78       10.56      1.74 o 
  -8   3   8       17.71       16.22      2.06 o 
  -7   3   8        0.33        0.40      0.84 o 
  -6   3   8       73.10       72.78      3.52 o 
  -5   3   8      102.17      104.21      4.99 o 
  -4   3   8      289.54      290.19      7.56 o 
  -3   3   8      871.31      919.03     19.95 o 
  -2   3   8      225.95      221.42      6.97 o 
  -1   3   8      106.28      109.32      4.00 o 
   0   3   8       34.78       34.15      1.46 o 
   1   3   8       42.97       39.58      1.81 o 
   2   3   8       22.30       18.51      1.34 o 
   3   3   8      150.88      148.91      5.61 o 
   4   3   8       68.94       63.35      2.36 o 
   5   3   8       34.82       32.50      2.01 o 
   6   3   8       22.22       19.48      2.07 o 
   7   3   8        1.95        2.13      1.28 o 
   8   3   8        8.23        7.12      1.93 o 
   9   3   8       25.21       26.35      2.30 o 
  10   3   8       19.79       19.22      2.09 o 
  11   3   8       48.00       43.40      5.05 o 
  -9   4   8       80.46       90.21      3.81 o 
  -8   4   8       12.05       11.22      1.81 o 
  -7   4   8        4.65        3.10      1.57 o 
  -6   4   8        1.68        1.82      0.93 o 
  -5   4   8       11.55       12.06      1.59 o 
  -4   4   8      137.27      144.26      5.38 o 
  -3   4   8       36.44       36.46      2.49 o 
  -2   4   8       18.61       17.71      1.71 o 
  -1   4   8       17.84       16.46      2.50 o 
   0   4   8        1.18        1.00      0.88 o 
   1   4   8       25.75       21.09      2.38 o 
   2   4   8       54.50       49.51      3.50 o 
   3   4   8       25.85       20.79      2.93 o 
   4   4   8       11.41       12.42      1.88 o 
   5   4   8        8.25       10.26      2.08 o 
   6   4   8        3.12        3.35      1.53 o 
   7   4   8        0.72        0.54      0.60 o 
   8   4   8        7.91        7.38      1.82 o 
   9   4   8       13.04       14.44      2.78 o 
  -7   5   8       17.54       19.06      2.90 o 
  -6   5   8       14.08       14.03      2.86 o 
  -5   5   8        3.79        4.64      2.03 o 
  -4   5   8        9.58        8.70      2.73 o 
  -3   5   8        1.76        1.23      1.03 o 
  -2   5   8       11.87       10.60      2.02 o 
  -1   5   8       26.61       26.49      3.13 o 
   0   5   8       26.16       20.62      3.95 o 
   1   5   8        7.52        7.74      2.45 o 
   2   5   8       10.79        7.15      2.64 o 
   3   5   8       29.61       33.58      3.76 o 
   4   5   8       44.25       51.13      4.96 o 
   5   5   8       36.60       39.72      4.47 o 
   6   5   8       26.28       28.00      3.02 o 
   7   5   8       54.20       64.80      7.01 o 
  -2   6   8        8.99        7.40      2.70 o 
  -1   6   8        9.96        9.76      3.55 o 
   0   6   8       11.74        7.74      3.63 o 
   1   6   8       19.93       21.90      3.85 o 
   2   6   8        7.03        5.81      2.62 o 
 -12   0   9       19.26       22.56      3.77 o 
 -11   0   9        0.74        0.74      0.86 o 
 -10   0   9        0.64        0.91      1.42 o 
  -9   0   9        1.30        4.92      1.97 o 
  -8   0   9      123.06      106.19      5.91 o 
  -7   0   9        0.26        0.78      0.91 o 
  -6   0   9      359.41      280.77     10.66 o 
  -5   0   9        1.99        3.35      1.54 o 
  -4   0   9       59.72       60.99      3.93 o 
  -3   0   9        5.13        5.48      1.74 o 
  -2   0   9        0.11        0.39      0.77 o 
  -1   0   9      117.23      111.20      5.35 o 
   0   0   9       54.89       59.50      3.88 o 
   1   0   9       26.31       23.01      2.00 o 
   2   0   9      131.67      134.56      5.29 o 
   3   0   9       74.90       71.63      3.55 o 
   4   0   9        0.71        0.53      0.65 o 
   5   0   9        0.28        0.70      0.62 o 
   6   0   9       17.64       19.17      2.50 o 
   7   0   9       36.61       41.58      4.39 o 
   8   0   9      221.54      249.87     26.00 o 
   9   0   9        2.79        2.18      1.88 o 
  10   0   9        3.83        4.72      2.65 o 
  11   0   9       20.05       22.18      3.37 o 
  12   0   9       50.62       54.28      6.86 o 
 -12   1   9      109.38      126.35      9.18 o 
 -11   1   9       10.98       14.48      2.91 o 
 -10   1   9       15.92       15.10      2.31 o 
  -9   1   9        7.61        7.84      1.24 o 
  -8   1   9       33.10       32.65      2.24 o 
  -7   1   9       42.61       39.21      2.06 o 
  -6   1   9        0.72        0.72      0.52 o 
  -5   1   9      257.19      240.14      6.26 o 
  -4   1   9       75.92       71.47      2.77 o 
  -3   1   9       60.88       58.43      2.04 o 
  -2   1   9      263.67      255.05      5.33 o 
  -1   1   9      253.77      262.13      6.18 o 
   0   1   9       13.09       10.84      1.34 o 
   1   1   9       90.18       85.20      2.82 o 
   2   1   9       98.79       94.29      3.11 o 
   3   1   9       34.95       34.82      1.69 o 
   4   1   9       16.87       16.11      1.13 o 
   5   1   9       42.26       42.56      1.64 o 
   6   1   9       59.64       59.70      2.53 o 
   7   1   9       39.18       39.31      2.14 o 
   8   1   9      131.02      141.91      5.56 o 
   9   1   9       19.44       16.27      1.98 o 
  10   1   9       24.76       23.96      2.84 o 
  11   1   9        9.44        5.95      3.82 o 
 -11   2   9       11.14        9.62      2.16 o 
 -10   2   9       17.58       20.58      2.89 o 
  -9   2   9       32.21       34.80      2.78 o 
  -8   2   9        2.32        1.91      0.94 o 
  -7   2   9        8.71        6.79      1.87 o 
  -6   2   9        8.63        8.88      1.96 o 
  -5   2   9       62.47       63.60      2.86 o 
  -4   2   9      168.13      135.35     15.45 o 
  -3   2   9      192.33      194.17      6.45 o 
  -2   2   9       13.31       13.26      0.82 o 
  -1   2   9      808.01      779.68     31.90 o 
   0   2   9      229.82      231.16      5.50 o 
   1   2   9       28.14       27.13      1.74 o 
   2   2   9       17.81       18.22      1.39 o 
   3   2   9      177.22      180.94      4.77 o 
   4   2   9       54.49       58.04      2.87 o 
   5   2   9       25.66       21.87      1.94 o 
   6   2   9       19.75       19.59      1.62 o 
   7   2   9       38.62       37.26      2.13 o 
   8   2   9       23.80       24.54      1.92 o 
   9   2   9       19.00       16.40      2.04 o 
  10   2   9       47.27       39.48      4.95 o 
  11   2   9       26.43       28.51      4.64 o 
 -10   3   9        1.48        1.86      1.16 o 
  -9   3   9        9.53        8.13      2.15 o 
  -8   3   9       11.16        9.48      1.67 o 
  -7   3   9        0.04        0.43      0.73 o 
  -6   3   9       19.32       20.64      2.34 o 
  -5   3   9       69.83       70.78      3.33 o 
  -4   3   9       37.95       35.05      2.40 o 
  -3   3   9      208.06      210.10      7.81 o 
  -2   3   9      359.53      376.78      8.97 o 
  -1   3   9      104.79       99.63      3.94 o 
   0   3   9       11.04       11.11      1.69 o 
   1   3   9       24.82       22.53      1.32 o 
   2   3   9       17.83       16.20      1.25 o 
   3   3   9       68.66       73.10      3.11 o 
   4   3   9       51.08       53.23      2.40 o 
   5   3   9       31.85       31.42      2.33 o 
   6   3   9       11.05        8.69      1.70 o 
   7   3   9       29.02       31.91      2.49 o 
   8   3   9        6.89        5.06      2.94 o 
   9   3   9        5.72        4.63      1.78 o 
  10   3   9        1.31        1.23      0.93 o 
  -9   4   9       26.20       23.63      3.16 o 
  -8   4   9       23.63       28.49      2.77 o 
  -7   4   9        2.40        1.54      0.91 o 
  -6   4   9       34.56       40.81      2.95 o 
  -5   4   9        1.49        1.29      0.84 o 
  -4   4   9       43.49       43.56      2.99 o 
  -3   4   9       43.35       47.12      2.48 o 
  -2   4   9      106.54      105.31      5.10 o 
  -1   4   9       76.05       78.73      4.38 o 
   0   4   9        4.87        4.48      1.75 o 
   1   4   9       34.41       29.46      2.29 o 
   2   4   9       28.98       22.26      3.23 o 
   3   4   9        3.46        2.67      1.15 o 
   4   4   9       39.25       39.13      3.28 o 
   5   4   9        6.83        7.46      4.04 o 
   6   4   9       26.37       29.48      3.34 o 
   7   4   9       13.70       10.45      2.83 o 
   8   4   9       21.07       24.01      2.47 o 
  -6   5   9       41.83       45.47      5.04 o 
  -5   5   9       17.80       18.21      3.29 o 
  -4   5   9        9.06        6.16      2.22 o 
  -3   5   9       17.51       15.94      2.62 o 
  -2   5   9       14.19       14.10      2.90 o 
  -1   5   9       15.89       10.75      6.10 o 
   0   5   9        8.66        8.16      5.02 o 
   1   5   9        0.30        1.03      1.15 o 
   2   5   9        4.94        4.53      2.45 o 
   3   5   9        5.67        4.24      2.08 o 
   4   5   9       22.45       21.32      3.88 o 
   5   5   9       13.17       14.21      4.31 o 
   6   5   9        7.20        7.33      2.69 o 
 -11   0  10       34.47       32.13      2.95 o 
 -10   0  10       61.83       66.59      4.96 o 
  -9   0  10       52.97       52.72      3.55 o 
  -8   0  10        7.11        4.98      1.73 o 
  -7   0  10        1.42        3.72      2.45 o 
  -6   0  10      131.38      120.94      5.92 o 
  -5   0  10       31.32       35.70      2.97 o 
  -4   0  10       38.67       30.20      3.39 o 
  -3   0  10      158.68      150.04      6.64 o 
  -2   0  10       93.45       91.48      5.21 o 
  -1   0  10       12.33       13.65      2.00 o 
   0   0  10       80.82       82.63      4.41 o 
   1   0  10       61.00       68.66      4.50 o 
   2   0  10       17.04       17.70      3.43 o 
   3   0  10      126.88      130.58      5.69 o 
   4   0  10        8.88        8.75      1.84 o 
   5   0  10        5.20        4.66      1.53 o 
   6   0  10        1.26        1.76      1.29 o 
   7   0  10        1.07        1.36      1.43 o 
   8   0  10       31.95       32.08      3.63 o 
   9   0  10       26.18       24.15      4.12 o 
  10   0  10       30.71       35.35      5.83 o 
  11   0  10       29.21       28.24      4.33 o 
 -11   1  10       33.91       39.94      2.67 o 
 -10   1  10        9.31        9.03      2.10 o 
  -9   1  10        1.05        2.02      1.09 o 
  -8   1  10        0.48        0.99      0.83 o 
  -7   1  10        1.74        2.47      0.85 o 
  -6   1  10      162.43      142.76      4.94 o 
  -5   1  10       37.79       30.59      1.99 o 
  -4   1  10      163.75      154.76      4.99 o 
  -3   1  10       44.26       38.18      2.08 o 
  -2   1  10      286.50      282.34      7.11 o 
  -1   1  10       50.20       47.02      2.58 o 
   0   1  10      133.75      139.02      4.73 o 
   1   1  10      370.63      384.29      9.26 o 
   2   1  10       49.32       48.77      2.47 o 
   3   1  10       56.27       52.64      2.47 o 
   4   1  10       31.06       31.72      1.73 o 
   5   1  10       49.08       48.62      2.65 o 
   6   1  10       35.29       36.27      2.37 o 
   7   1  10       19.55       22.00      1.96 o 
   8   1  10        7.91        5.56      2.87 o 
   9   1  10       17.24       16.33      2.56 o 
  10   1  10       88.01       88.58      4.78 o 
  11   1  10        3.26        1.98      1.66 o 
 -11   2  10        1.97        0.77      0.74 o 
 -10   2  10       28.80       30.82      2.84 o 
  -9   2  10       19.39       24.00      3.27 o 
  -8   2  10        8.16        5.29      2.29 o 
  -7   2  10        7.13        6.37      1.79 o 
  -6   2  10        3.43        3.46      1.31 o 
  -5   2  10       18.87       18.87      2.52 o 
  -4   2  10      114.83      115.69      4.67 o 
  -3   2  10       32.16       29.46      2.01 o 
  -2   2  10      172.99      165.83      4.28 o 
  -1   2  10       85.77       83.37      2.93 o 
   0   2  10      459.68      477.10     11.17 o 
   1   2  10       55.04       49.85      2.11 o 
   2   2  10      155.07      162.16      4.27 o 
   3   2  10       17.23       19.58      1.42 o 
   4   2  10       15.49       16.04      1.69 o 
   5   2  10        3.81        3.10      1.35 o 
   6   2  10       95.35       92.07      3.82 o 
   7   2  10       21.23       20.22      1.81 o 
   8   2  10       10.74        9.41      1.60 o 
   9   2  10       11.00       12.16      3.08 o 
  10   2  10       27.20       26.37      2.66 o 
  -9   3  10        2.03        1.81      1.12 o 
  -8   3  10       11.58       13.68      2.03 o 
  -7   3  10       59.92       65.65      5.22 o 
  -6   3  10        6.28        5.21      1.57 o 
  -5   3  10        0.48        0.86      1.41 o 
  -4   3  10       11.81       15.50      2.19 o 
  -3   3  10       21.96       20.92      2.16 o 
  -2   3  10       65.37       68.63      3.65 o 
  -1   3  10       62.00       57.91      3.10 o 
   0   3  10       59.40       64.50      3.19 o 
   1   3  10       44.17       42.16      2.63 o 
   2   3  10       15.27       13.25      1.59 o 
   3   3  10       42.50       34.28      2.41 o 
   4   3  10       68.58       68.28      3.52 o 
   5   3  10       72.33       61.98      3.12 o 
   6   3  10       29.13       34.60      3.35 o 
   7   3  10       14.09       14.81      2.60 o 
   8   3  10       13.36       14.46      1.89 o 
   9   3  10        0.38        0.65      0.70 o 
  -8   4  10       22.70       20.98      2.79 o 
  -7   4  10        8.20        7.90      2.44 o 
  -6   4  10       15.70       15.60      2.37 o 
  -5   4  10        7.43        7.91      2.39 o 
  -4   4  10       31.05       35.17      4.00 o 
  -3   4  10       17.35       18.00      3.44 o 
  -2   4  10        9.54        9.04      4.53 o 
  -1   4  10      180.09      187.48      7.29 o 
   0   4  10      100.76      100.05      4.62 o 
   1   4  10       11.66       13.38      3.16 o 
   2   4  10        3.10        1.93      1.54 o 
   3   4  10        8.87        9.20      2.83 o 
   4   4  10        7.01        5.93      1.80 o 
   5   4  10        3.95        3.49      1.91 o 
   6   4  10       31.71       30.10      4.00 o 
   7   4  10        6.84        6.49      2.01 o 
  -5   5  10       13.86       14.74      4.02 o 
  -4   5  10       17.64       19.26      3.05 o 
  -3   5  10        7.93        8.15      3.24 o 
  -2   5  10        6.88        8.01      2.69 o 
  -1   5  10       74.82       79.28      5.34 o 
   0   5  10       45.69       49.16      4.56 o 
   1   5  10        3.12        3.98      2.43 o 
   2   5  10        2.04        1.49      1.31 o 
   3   5  10       11.82       13.96      3.18 o 
   4   5  10        6.19        4.82      2.57 o 
 -11   0  11        8.61        7.17      4.60 o 
 -10   0  11       63.09       75.04      4.89 o 
  -9   0  11        0.30        1.05      1.52 o 
  -8   0  11        0.83        2.53      1.53 o 
  -7   0  11        0.05        1.22      1.30 o 
  -6   0  11        0.06        0.25      0.63 o 
  -5   0  11       33.86       31.86      3.45 o 
  -4   0  11      341.20      286.65     18.38 o 
  -3   0  11       27.03       27.21      4.06 o 
  -2   0  11       86.84       88.60      4.75 o 
  -1   0  11      111.35      110.01      5.19 o 
   0   0  11      419.85      442.05     14.72 o 
   1   0  11       85.75      102.89      5.25 o 
   2   0  11      444.46      488.70     18.76 o 
   3   0  11       10.18       10.72      3.27 o 
   4   0  11       11.02       12.26      2.42 o 
   5   0  11       44.51       30.54      5.90 o 
   6   0  11        2.61        2.91      1.94 o 
   7   0  11        8.45        8.90      4.47 o 
   8   0  11       11.85        7.22      6.11 o 
   9   0  11       41.99       44.33      5.51 o 
  10   0  11       23.01       25.36      3.10 o 
 -10   1  11       43.26       48.04      2.74 o 
  -9   1  11        7.80        8.01      1.85 o 
  -8   1  11       12.11       10.71      2.09 o 
  -7   1  11       27.16       27.10      2.48 o 
  -6   1  11       31.23       29.71      1.90 o 
  -5   1  11        3.33        1.94      0.90 o 
  -4   1  11       33.05       30.51      1.98 o 
  -3   1  11      159.65      147.67      5.15 o 
  -2   1  11       39.81       39.55      2.05 o 
  -1   1  11       29.27       25.84      1.91 o 
   0   1  11      126.13      128.14      4.34 o 
   1   1  11       86.53       90.86      3.27 o 
   2   1  11      372.23      393.61      9.99 o 
   3   1  11      151.64      165.50      5.51 o 
   4   1  11       85.31       92.30      3.63 o 
   5   1  11        0.33        0.72      0.71 o 
   6   1  11       11.10        9.76      1.47 o 
   7   1  11       33.18       36.79      2.98 o 
   8   1  11       19.28       19.17      2.70 o 
   9   1  11       11.77       12.20      3.42 o 
  10   1  11       28.26       26.21      3.29 o 
 -10   2  11       60.51       64.79      5.45 o 
  -9   2  11       64.74       78.56      4.67 o 
  -8   2  11        7.09        8.58      1.85 o 
  -7   2  11        4.04        3.40      1.41 o 
  -6   2  11       14.27       14.47      3.25 o 
  -5   2  11       11.25       11.88      2.80 o 
  -4   2  11       63.38       63.14      3.52 o 
  -3   2  11       44.64       45.21      2.56 o 
  -2   2  11       73.21       72.45      4.19 o 
  -1   2  11       16.06       15.51      2.29 o 
   0   2  11       37.86       34.88      2.15 o 
   1   2  11       41.50       38.86      2.20 o 
   2   2  11        7.38        6.82      1.70 o 
   3   2  11       17.68       16.61      1.54 o 
   4   2  11        5.33        5.08      1.37 o 
   5   2  11       96.58       91.94      3.23 o 
   6   2  11       15.23       14.86      2.03 o 
   7   2  11       27.15       27.72      2.11 o 
   8   2  11       11.68       14.72      3.25 o 
   9   2  11       14.82       16.51      3.14 o 
  -8   3  11        0.08        0.61      0.64 o 
  -7   3  11       14.83       16.87      3.02 o 
  -6   3  11       27.03       29.12      3.07 o 
  -5   3  11        9.62        9.99      2.21 o 
  -4   3  11        1.39        1.35      1.09 o 
  -3   3  11       37.76       41.16      3.10 o 
  -2   3  11       36.72       38.55      2.55 o 
  -1   3  11       26.34       28.12      2.36 o 
   0   3  11       78.71       77.62      3.72 o 
   1   3  11       21.98       23.49      1.80 o 
   2   3  11        7.98        6.39      3.19 o 
   3   3  11        8.26        7.67      1.81 o 
   4   3  11        1.71        0.99      1.13 o 
   5   3  11        8.63        7.85      3.74 o 
   6   3  11       10.26        9.71      2.18 o 
   7   3  11       21.19       15.90      2.37 o 
   8   3  11        5.13        3.36      1.55 o 
  -6   4  11       12.73       13.80      3.32 o 
  -5   4  11        7.58        6.25      2.48 o 
  -4   4  11       36.27       43.64      4.44 o 
  -3   4  11       16.66       17.42      2.91 o 
  -2   4  11       33.20       38.20      3.67 o 
  -1   4  11       45.16       44.62      3.86 o 
   0   4  11       78.55       77.12      6.46 o 
   1   4  11       33.38       30.85      5.01 o 
   2   4  11       42.65       43.17      3.92 o 
   3   4  11        1.66        1.81      1.23 o 
   4   4  11        9.26        6.91      3.00 o 
   5   4  11        3.51        3.32      3.53 o 
   6   4  11       34.71       32.23      4.59 o 
  -2   5  11        1.83        1.70      1.78 o 
  -1   5  11       10.40        9.47      4.32 o 
   0   5  11       37.63       50.03      6.41 o 
   1   5  11       59.24       54.51      7.45 o 
 -10   0  12       73.23       85.24     10.69 o 
  -9   0  12       11.23       11.01      5.39 o 
  -8   0  12       11.01       11.11      2.51 o 
  -7   0  12        0.47        0.86      0.83 o 
  -6   0  12        0.37        0.45      1.06 o 
  -5   0  12        2.52        1.86      1.30 o 
  -4   0  12        2.73        1.42      1.38 o 
  -3   0  12       26.05       20.25      2.40 o 
  -2   0  12       24.20       20.06      2.92 o 
  -1   0  12       39.16       40.21      3.21 o 
   0   0  12      125.49      129.66      6.92 o 
   1   0  12        0.08        0.34      0.97 o 
   2   0  12       33.73       34.54      2.75 o 
   3   0  12        0.59        1.18      0.84 o 
   4   0  12      674.09      622.62     72.65 o 
   5   0  12       50.08       48.05      4.57 o 
   6   0  12       30.84       31.91      4.08 o 
   7   0  12       60.52       62.77      5.69 o 
   8   0  12        6.12        5.16      2.89 o 
   9   0  12       27.18       30.14      6.21 o 
  -9   1  12        0.78        0.43      1.46 o 
  -8   1  12       64.80       68.74      5.01 o 
  -7   1  12       13.44       13.68      1.94 o 
  -6   1  12        2.91        3.88      1.30 o 
  -5   1  12        0.18        1.37      0.94 o 
  -4   1  12       26.29       27.61      2.00 o 
  -3   1  12       37.98       31.36      2.04 o 
  -2   1  12      114.43      108.62      4.16 o 
  -1   1  12       48.22       47.15      2.68 o 
   0   1  12      125.29      122.51      5.10 o 
   1   1  12       14.51       13.17      1.52 o 
   2   1  12      292.82      314.42      8.28 o 
   3   1  12      125.91      131.55      5.23 o 
   4   1  12       23.43       24.99      2.31 o 
   5   1  12       19.97       21.06      2.34 o 
   6   1  12       10.68        8.74      4.94 o 
   7   1  12        8.16        5.60      3.63 o 
   8   1  12        1.94        2.10      1.87 o 
   9   1  12       14.78       16.12      2.93 o 
  -9   2  12       15.54       20.22      3.10 o 
  -8   2  12       33.70       36.63      2.81 o 
  -7   2  12       18.45       20.38      2.33 o 
  -6   2  12        1.18        0.75      0.85 o 
  -5   2  12        4.92        5.16      1.59 o 
  -4   2  12       52.62       56.49      3.17 o 
  -3   2  12        3.83        4.16      1.68 o 
  -2   2  12       55.67       53.83      2.91 o 
  -1   2  12       63.98       67.57      3.69 o 
   0   2  12       19.06       17.58      2.52 o 
   1   2  12       41.34       46.08      2.58 o 
   2   2  12       47.87       48.11      3.23 o 
   3   2  12        7.37        5.81      2.54 o 
   4   2  12        3.97        3.48      1.68 o 
   5   2  12        5.28        4.18      1.74 o 
   6   2  12        8.70        5.50      1.81 o 
   7   2  12       14.41       13.32      3.82 o 
   8   2  12        4.49        2.81      2.40 o 
  -7   3  12      100.83      117.06      5.99 o 
  -6   3  12        4.34        2.44      1.63 o 
  -5   3  12       13.31       14.40      2.06 o 
  -4   3  12       14.08       16.56      2.21 o 
  -3   3  12       17.09       18.57      2.42 o 
  -2   3  12       37.23       42.22      3.71 o 
  -1   3  12       22.80       26.40      2.58 o 
   0   3  12        5.99        6.05      3.13 o 
   1   3  12       37.10       34.30      4.17 o 
   2   3  12        0.66        0.63      1.03 o 
   3   3  12        5.36        5.70      2.29 o 
   4   3  12        6.22        5.94      4.37 o 
   5   3  12        4.33        2.04      2.12 o 
   6   3  12       25.00       23.18      2.47 o 
   7   3  12       35.57       30.11      4.30 o 
  -5   4  12       19.66       19.84      3.49 o 
  -4   4  12       10.58       10.86      3.45 o 
  -3   4  12        4.60        3.82      2.31 o 
  -2   4  12       21.58       27.10      3.56 o 
  -1   4  12        1.22        1.58      1.55 o 
   0   4  12       34.15       35.04      3.95 o 
   1   4  12       51.35       55.61      4.81 o 
   2   4  12       30.34       25.79      3.19 o 
   3   4  12       22.67       25.28      4.31 o 
   4   4  12        5.88        4.80      3.01 o 
  -8   0  13        2.87        5.34      3.21 o 
  -7   0  13        0.71        0.89      1.63 o 
  -6   0  13       36.42       38.65      3.79 o 
  -5   0  13        1.51        0.39      0.74 o 
  -4   0  13        0.69        0.65      0.96 o 
  -3   0  13        0.01        0.43      0.96 o 
  -2   0  13        0.00        0.29      0.78 o 
  -1   0  13       36.31       33.19      2.84 o 
   0   0  13        3.13        3.10      2.14 o 
   1   0  13       30.69       29.67      3.16 o 
   2   0  13      186.21      199.59      7.34 o 
   3   0  13        4.99        5.23      2.05 o 
   4   0  13      610.96      638.97     22.69 o 
   5   0  13        0.50        0.50      1.18 o 
   6   0  13       21.33       22.41      4.91 o 
   7   0  13        0.17        0.39      2.08 o 
   8   0  13        1.44        1.22      2.02 o 
  -8   1  13       16.74       15.39      2.19 o 
  -7   1  13       22.06       22.74      2.57 o 
  -6   1  13       13.31       13.71      2.02 o 
  -5   1  13       11.61       11.09      2.50 o 
  -4   1  13        5.99        4.94      1.67 o 
  -3   1  13        8.30        6.86      1.81 o 
  -2   1  13       19.85       17.20      2.36 o 
  -1   1  13       30.15       26.89      1.99 o 
   0   1  13        4.18        3.67      1.45 o 
   1   1  13       11.61       12.24      1.44 o 
   2   1  13       22.73       22.17      1.70 o 
   3   1  13       35.60       37.51      2.95 o 
   4   1  13       29.46       27.79      3.13 o 
   5   1  13      110.49       95.80     12.91 o 
   6   1  13       47.94       47.60      4.38 o 
   7   1  13       37.31       40.25      3.06 o 
  -7   2  13       18.89       22.22      2.32 o 
  -6   2  13       36.68       44.59      3.35 o 
  -5   2  13       53.74       61.44      4.80 o 
  -4   2  13       34.48       38.85      3.50 o 
  -3   2  13       16.15       16.19      2.80 o 
  -2   2  13       14.55       15.03      2.42 o 
  -1   2  13      105.53      112.50      8.15 o 
   0   2  13        2.82        2.74      1.23 o 
   1   2  13        9.61        9.57      2.83 o 
   2   2  13        7.50        6.26      2.45 o 
   3   2  13       10.84        8.84      3.59 o 
   4   2  13       22.20       22.92      3.28 o 
   5   2  13        8.43        8.09      1.58 o 
   6   2  13        8.34        4.77      4.99 o 
   7   2  13       18.04       17.12      4.46 o 
  -6   3  13        5.04        3.49      2.10 o 
  -5   3  13       21.78       22.88      2.35 o 
  -4   3  13        4.19        2.65      1.90 o 
  -3   3  13        8.43        8.02      2.38 o 
  -2   3  13       30.32       30.86      3.03 o 
  -1   3  13       21.36       22.52      3.93 o 
   0   3  13       35.19       34.53      4.46 o 
   1   3  13       44.68       42.56      5.74 o 
   2   3  13       32.58       34.14      4.02 o 
   3   3  13       34.10       37.35      3.73 o 
   4   3  13       11.55        9.76      4.15 o 
   5   3  13        1.23        0.69      0.93 o 
  -1   4  13        0.60        1.37      2.14 o 
   0   4  13       36.56       40.37      5.03 o 
   1   4  13        2.40        1.99      2.12 o 
  -7   0  14       87.62       86.69     11.50 o 
  -6   0  14       31.62       29.72      4.27 o 
  -5   0  14       15.73       14.45      2.82 o 
  -4   0  14       24.89       25.50      3.30 o 
  -3   0  14        2.45        4.11      3.05 o 
  -2   0  14       35.48       32.41      3.21 o 
  -1   0  14        5.95        2.84      1.75 o 
   0   0  14        4.11        3.76      2.73 o 
   1   0  14        0.19        0.72      0.70 o 
   2   0  14        2.21        0.93      1.27 o 
   3   0  14        5.87        3.08      3.46 o 
   4   0  14        5.55        4.50      5.33 o 
   5   0  14        0.01        0.28      1.24 o 
   6   0  14       81.97       65.55     11.18 o 
  -7   1  14       62.63       73.13      6.32 o 
  -6   1  14       24.89       23.90      2.33 o 
  -5   1  14        5.36        5.88      2.15 o 
  -4   1  14        0.69        1.08      0.89 o 
  -3   1  14       16.74       20.39      2.08 o 
  -2   1  14       13.15       13.80      1.94 o 
  -1   1  14       21.95       23.94      2.22 o 
   0   1  14        1.74        1.41      1.04 o 
   1   1  14       45.14       45.16      3.40 o 
   2   1  14        5.35        4.92      2.40 o 
   3   1  14       12.26       11.65      2.02 o 
   4   1  14       42.21       41.92      3.15 o 
   5   1  14       15.07       15.59      2.75 o 
   6   1  14      139.16      147.35     12.45 o 
  -5   2  14        2.85        2.69      1.55 o 
  -4   2  14       17.16       18.09      2.45 o 
  -3   2  14       12.18        9.04      3.09 o 
  -2   2  14        5.91        7.68      1.91 o 
  -1   2  14        8.93       10.17      2.02 o 
   0   2  14       15.00       13.45      2.21 o 
   1   2  14       34.66       35.89      3.92 o 
   2   2  14        3.71        2.69      2.07 o 
   3   2  14       31.10       29.60      2.76 o 
   4   2  14       29.68       28.93      3.18 o 
   5   2  14       47.93       50.37      8.30 o 
  -3   3  14        1.22        1.07      1.15 o 
  -2   3  14       24.63       23.43      3.41 o 
  -1   3  14        0.50        0.59      1.31 o 
   0   3  14       34.37       39.11      4.88 o 
   1   3  14       18.10       17.72      3.76 o 
   2   3  14       29.87       34.18      4.59 o 
  -5   0  15        0.75        1.05      2.15 o 
  -4   0  15       42.66       44.49      4.46 o 
  -3   0  15       12.48       10.88      4.19 o 
  -2   0  15       13.55       16.20      4.90 o 
  -1   0  15        1.95        2.13      2.51 o 
   0   0  15        0.87        0.59      1.13 o 
   1   0  15       19.38       19.60      2.95 o 
   2   0  15        0.61        0.41      1.73 o 
   3   0  15       19.72       20.64      3.50 o 
  -4   1  15       69.11       79.11      6.61 o 
  -3   1  15        4.78        4.42      2.50 o 
  -2   1  15       33.30       38.73      2.99 o 
  -1   1  15        0.86        0.74      0.82 o 
   0   1  15       28.79       33.65      3.19 o 
   1   1  15       17.23       14.62      2.46 o 
   2   1  15        1.18        0.75      1.17 o 
   3   1  15        7.34        7.71      4.05 o 
  -2   2  15       30.26       32.55      3.44 o 
  -1   2  15       18.50       20.83      2.92 o 
   0   2  15       27.83       27.39      3.19 o 
   1   2  15        8.10        6.10      3.01 o 
                                                 
